# Supplementary material for: Proteome-wide Mendelian randomization identifies potential therapeutic targets for nonalcoholic fatty liver diseases
Source: Sci Rep. 2024 May 23;14:11814. doi: 10.1038/s41598-024-62742-4 (PMC11116402; doi:10.1038/s41598-024-62742-4)
Supplement: Supplementary file 1 — Supplementary Tables. [file 41598_2024_62742_MOESM1_ESM.xlsx]

## Sheet: Content
Table S1 Search strategy for risk factors.
Table S2 Identification of potentially modifiable risk factors for inclusion in MR analysis.
Table S3 Summary statistics of the causal estimates of 1834 Cis-pQTL on NAFLD.
Table S4 Summary statistics of colocalization results(cis-pQTL) on NAFLD.
Table S5 Summary statistics of the causal estimates of risk factors on NAFLD.
Table S6 Summary statistics of the causal estimates of CSPG3 on associated-risk factors.
Table S7 Summary statistics of the causal estimates of GCKR on associated-risk factors.
Table S8 Mediation results for pQTL on NAFLD via risk factors.
Table S9 Traits more likely to be associated with CSPG3 in PhewAS analysis.
Table S10 Traits more likely to be associated with GCKR in PhewAS analysis.

## Sheet: Table S1
Selecting risk factors for NAFLD from published meta-analyses and Mendelian randomization literatures last 5 years.（January 2019 to December 2023）
Meta-analysis
#1 Non-alcoholic Fatty Liver Disease[Mesh]/[[Title/Abstract]]
#2 Nonalcoholic Steatohepati*[Title/Abstract]
#3 NAFLD[Title/Abstract]
#4 #1 OR #2 OR #3
#5 risk factors[Title/Abstract]
#6 meta analysis[Title/Abstract] OR Systematic Review[Title/Abstract]
#7 #4 AND #5 AND #6
MR
#1 Non-alcoholic Fatty Liver Disease[Mesh]/[[Title/Abstract]]
#2 Nonalcoholic Steatohepati*[Title/Abstract]
#3 NAFLD[Title/Abstract]
#4 #1 OR #2 OR #3
#5 Mendelian randomization OR Mendelian randomisation[Title/Abstract]
#6 #4 AND #5

## Sheet: Table S2
Identification of potentially modifiable risk factors for inclusion in MR analysis.
Classification of risk factors	Potential risk factor	Specific traits considered	Sources of risk factors			Included in MR analysis	Reason for not including in MR analysis
			From meta-analysis of published studies	From published of MR studies	Others
Diet and lifestyle	Age1		√			no	1
Diet and lifestyle	BMI1,2	Body mass index		√		yes
Diet and lifestyle	Waist circumstance1,2,3	Waist circumstance	√			yes
Diet and lifestyle	Vitamin D4		√			no	4
Diet and lifestyle	Mediterranean diet5，6		√			no	2
Diet and lifestyle	Sugar sweetened beverages consumption7		√			no	1
Diet and lifestyle	Alcohol2	Alcohol consumption		√		yes
Diet and lifestyle	Coffee2			√		no	4
Diet and lifestyle	Caffeine2			√		no	4
Diet and lifestyle	Physical activity2	Physical activity		√		yes
Diet and lifestyle	Body fat mass2	Body fat		√		yes
Diet and lifestyle	Smoking8	Cigarettes smoked per day			√	yes
Diet and lifestyle	Smoking8	Smoking initiation				yes
Diet and lifestyle	Diet-derived antioxidants9			√		no	1
Diet and lifestyle	Vitamin C10			√		no	4
Diet and lifestyle	Different sleep traits11			√		no	1
Diet and lifestyle	Educational attainment12			√		no	4
Diet and lifestyle	Vitamin B1213				√	no	4
Diet and lifestyle	Leisure sedentary behavior14			√		no	3
Disease	Type 2 diabetes mellitus (T2DM)2，15	Type 2 diabetes	√			yes
Disease	Hypertension15		√			no	4
Disease	Type 1 diabetes mellitus16	Type 1 diabetes			√	yes
Disease	Inflammatory bowel disease17	Inflammatory bowel disease	√			yes
Disease	Polycystic Ovary Syndrome18,19		√			no	4
Disease	Psoriasis20		√			no	3
Disease	Decreased lung function21		√			no	1
Disease	Obstructive sleep apnea22		√			no	4
Disease	Chronic obstructive pulmonary disease22		√			no	4
Disease	COVID-1923			√		no	3
Disease	Depression24	Major depression		√		yes
Disease	Sarcopenia25			√		no	4
Disease	Periodontitis26			√		no	4
Disease	Atrial fibrillation27		√			no	3
Disease	Hypothyroidism28			√		no	5
Medication and medical procedures	Probiotics29		√			no	1
Medication and medical procedures	Prebiotics29		√			no	1
Medication and medical procedures	Synbiotics29		√			no	1
Medication and medical procedures	Tamoxifen30		√			no	1
Medication and medical procedures	bacterial probiotics31		√			no	1
Medication and medical procedures	Naringenin32		√			no	1
Medication and medical procedures	resveratrol supplementation33		√			no	1
Circulating hormones and metabolism	Fasting insulin34	Fasting insulin		√		yes
Circulating hormones and metabolism	Uric acid level35			√		no	4
Circulating hormones and metabolism	Adiponectin Gene Polymorphisms36		√			no	1
Circulating hormones and metabolism	Total testosterone37		√			no	4
Circulating hormones and metabolism	Serum fetuin-A38	Fetuin A plasma levels			√	yes
Circulating hormones and metabolism	Bone Mineral Density39		√			no	3
Circulating hormones and metabolism	Serum calcium levels40					no	4
Circulating hormones and metabolism	Serum phosphorus levels40					no	2
Circulating hormones and metabolism	Alanine transaminase levels41	Alanine		√	√	yes
Circulating hormones and metabolism	Homocysteine42		√			no	1
Circulating hormones and metabolism	Folate42		√			no	1
Circulating hormones and metabolism	Iron status43	Iron		√		yes
Circulating hormones and metabolism	lower birthweight44				√	no	1
Circulating hormones and metabolism	Sex hormone-binding protein37,45		√	√		no	4
Circulating hormones and metabolism	C-reactive protein46	C-reactive protein levels			√	yes
Circulating hormones and metabolism	Interleukin-6 Receptor Blockade47	Interleukin-6 Receptor Blockade		√		yes
Circulating hormones and metabolism	Circulating Galectin-3 Levels48	Galectin-3		√		yes
Circulating hormones and metabolism	Visceral adipose tissue49			√		no	4
Circulating hormones and metabolism	Leptin50	Leptin		√		yes
Circulating hormones and metabolism	Serum total protein level51				√	no	4
Circulating hormones and metabolism	Circulating total bilirubin52			√		no	1,4
Circulating hormones and metabolism	Serum molybdenum53		√	√		no	1
Lipid characteristics	Triglycerides15	Triglycerides	√			yes
Lipid characteristics	High-density lipoprotein cholesterol54	HDL cholesterol			√	yes
Infection	HIV Monoinfection55				√	no	1
Infection	Helicobacter pylori infection56	Anti-Helicobacter pylori IgG levels	√			yes
1: Trait-associated SNPs not available for use as IVs.
2: Trait-associated SNPs not suitable for use as IVs due to potential confounding from population stratification.
3: The authors did not provide a specific classification, which may lead to deviation.
4: when we obtaining summary data from https://gwas.mrcieu.ac.uk/ there may be population overlap with the NAFLD.
5:The article did not conduct a bidirectional Mendelian randomization analysis, making it impossible to determine causal relationships.
Reference
1. Alam S, Eslam M, Skm Hasan N, Anam K, Chowdhury MAB, Khan MAS, Hasan MJ, et al. Risk factors of nonalcoholic fatty liver disease in lean body mass population: A systematic review and meta-analysis. JGH Open 2021;5:1236-1249.
2. Yuan S, Chen J, Li X, Fan R, Arsenault B, Gill D, Giovannucci EL, et al. Lifestyle and metabolic factors for nonalcoholic fatty liver disease: Mendelian randomization study. Eur J Epidemiol 2022;37:723-733.
3. Xia Y, Wu Q, Dai H, Lv J, Liu Y, Sun H, Jiang Y, et al. Associations of Nutritional, Lifestyle, and Metabolic Factors With Non-alcoholic Fatty Liver Disease: An Umbrella Review With More Than 380,000 Participants. Front Nutr 2021;8:642509.
4.Guo XF, Wang C, Yang T, Li S, Li KL, Li D. Vitamin D and non-alcoholic fatty liver disease: a meta-analysis of randomized controlled trials. Food Funct 2020;11:7389-7399.
5. Marno C Ryan , Catherine Itsiopoulos, Tania Thodis, Glenn Ward, Nicholas Trost, Sophie Hofferberth, Kerin O'Dea, et al. The Mediterranean diet improves hepatic steatosis and insulin sensitivity in individuals with non-alcoholic fatty liver disease. J Hepatol 2013;59:138-143.
6. Haigh L, Kirk C, El Gendy K, Gallacher J, Errington L, Mathers JC, Anstee QM. The effectiveness and acceptability of Mediterranean diet and calorie restriction in non-alcoholic fatty liver disease (NAFLD): A systematic review and meta-analysis. Clin Nutr 2022;41:1913-1931.
7. Asgari-Taee F, Zerafati-Shoae N, Dehghani M, Sadeghi M, Baradaran HR, Jazayeri S. Association of sugar sweetened beverages consumption with non-alcoholic fatty liver disease: a systematic review and meta-analysis. Eur J Nutr 2019;58:1759-1769.
8. Chen B, Sun L, Zeng G, Shen Z, Wang K, Yin L, Xu F, et al. Gut bacteria alleviate smoking-related NASH by degrading gut nicotine. Nature 2022;610:562-568.
9. Lanlan Chen , Zhongqi Fan , Xiaodong Sun , Wei Qiu , Wentao Mu , Kaiyuan Chai , Yannan Cao , et al. Diet-derived antioxidants and nonalcoholic fatty liver disease: a Mendelian randomization study. Hepatol Int 2023;17:326-338.
10. Wu H, Guo JL, Yao JJ, Yu JJ, Xia RY, Huang WQ, Tang X, et al. Serum vitamin C levels and risk of non-alcoholic fatty liver disease: results from a cross-sectional study and Mendelian randomization analysis. Front Nutr 2023;10:1162031.
11. Sun Z, Ji J, Zuo L, Hu Y, Wang K, Xu T, Wang Q, et al. Causal relationship between nonalcoholic fatty liver disease and different sleep traits: a bidirectional Mendelian randomized study. Front Endocrinol (Lausanne) 2023;14:1159258.
12. Yiying Wang, Lijie Kong , Chaojie Ye , Chun Dou , Jie Zheng , Min Xu , Yu Xu , et al. Causal impacts of educational attainment on chronic liver diseases and the mediating pathways: Mendelian randomization study. Liver Int 2023;43:2379-2392.
13. Fu L, Wang Y, Hu YQ. Bi-directional causal effect between vitamin B12 and non-alcoholic fatty liver disease: Inferring from large population data. Front Nutr 2023;10:1015046.
14. Zhang X, Chen K, Yin S, Qian M, Liu C. Association of leisure sedentary behavior and physical activity with the risk of nonalcoholic fatty liver disease: a two-sample Mendelian randomization study. Front Nutr 2023;10:1158810.
15. Jarvis H, Craig D, Barker R, Spiers G, Stow D, Anstee QM, Hanratty B. Metabolic risk factors and incident advanced liver disease in non-alcoholic fatty liver disease (NAFLD): A systematic review and meta-analysis of population-based observational studies. PLoS Med 2020;17:e1003100.
16.Barros BSV, Santos DC, Pizarro MH, del Melo LGN, Gomes MB. Type 1 Diabetes and Non-Alcoholic Fatty Liver Disease: When Should We Be Concerned? A Nationwide Study in Brazil. Nutrients 2017;9.
17. Zamani M, Alizadeh-Tabari S, Singh S, Loomba R. Meta-analysis: prevalence of, and risk factors for, non-alcoholic fatty liver disease in patients with inflammatory bowel disease. Aliment Pharmacol Ther 2022;55:894-907.
18. Manzano-Nunez R, Santana-Dominguez M, Rivera-Esteban J, Sabiote C, Sena E, Banares J, Tacke F, et al. Non-Alcoholic Fatty Liver Disease in Patients with Polycystic Ovary Syndrome: A Systematic Review, Meta-Analysis, and Meta-Regression. J Clin Med 2023;12.
19. Liu D, Gao X, Pan XF, Zhou T, Zhu C, Li F, Fan JG, et al. The hepato-ovarian axis: genetic evidence for a causal association between non-alcoholic fatty liver disease and polycystic ovary syndrome. BMC Med 2023;21:62.
20. Yongpisarn T, Namasondhi A, Iamsumang W, Rattanakaemakorn P, Suchonwanit P. Liver fibrosis prevalence and risk factors in patients with psoriasis: A systematic review and meta-analysis. Front Med (Lausanne) 2022;9:1068157.
21. Mantovani A, Lonardo A, Vinco G, Zoppini G, Lippi G, Bonora E, Loomba R, et al. Association between non-alcoholic fatty liver disease and decreased lung function in adults: A systematic review and meta-analysis. Diabetes Metab 2019;45:536-544.
22. Jullian-Desayes I, Trzepizur W, Boursier J, Joyeux-Faure M, Bailly S, Benmerad M, Le Vaillant M, et al. Obstructive sleep apnea, chronic obstructive pulmonary disease and NAFLD: an individual participant data meta-analysis. Sleep Med 2021;77:357-364.
23. Li J, Tian A, Zhu H, Chen L, Wen J, Liu W, Chen P. Mendelian Randomization Analysis Reveals No Causal Relationship Between Nonalcoholic Fatty Liver Disease and Severe COVID-19. Clin Gastroenterol Hepatol 2022;20:1553-1560 e1578.
24. Ruan X, Chen J, Sun Y, Zhang Y, Zhao J, Wang X, Li X, et al. Depression and 24 gastrointestinal diseases: a Mendelian randomization study. Transl Psychiatry 2023;13:146.
25. Zhao ZH, Zou J, Huang X, Fan YC, Wang K. Assessing causal relationships between sarcopenia and nonalcoholic fatty liver disease: A bidirectional Mendelian randomization study. Front Nutr 2022;9:971913.
26. Feng Qiao , Xiaoyan Li , Yuchang Liu , Shunming Zhang , Dayong Liu , Li C. Periodontitis and NAFLD-related diseases: A bidirectional two-sample Mendelian randomization study. Oral Dis 2023.
27. Zhou BG, Ju SY, Mei YZ, Jiang X, Wang M, Zheng AJ, Ding YB. A systematic review and meta-analysis of cohort studies on the potential association between NAFLD/MAFLD and risk of incident atrial fibrillation. Front Endocrinol (Lausanne) 2023;14:1160532.
28. Qiu S, Cao P, Guo Y, Lu H, Hu Y. Exploring the Causality Between Hypothyroidism and Non-alcoholic Fatty Liver: A Mendelian Randomization Study. Front Cell Dev Biol 2021;9:643582.
29. Carpi RZ, Barbalho SM, Sloan KP, Laurindo LF, Gonzaga HF, Grippa PC, Zutin TLM, et al. The Effects of Probiotics, Prebiotics and Synbiotics in Non-Alcoholic Fat Liver Disease (NAFLD) and Non-Alcoholic Steatohepatitis (NASH): A Systematic Review. Int J Mol Sci 2022;23.
30. Lee B, Jung EA, Yoo JJ, Kim SG, Lee CB, Kim YS, Jeong SW, et al. Prevalence, incidence and risk factors of tamoxifen-related non-alcoholic fatty liver disease: A systematic review and meta-analysis. Liver Int 2020;40:1344-1355.
31. Koutnikova H, Genser B, Monteiro-Sepulveda M, Faurie JM, Rizkalla S, Schrezenmeir J, Clement K. Impact of bacterial probiotics on obesity, diabetes and non-alcoholic fatty liver disease related variables: a systematic review and meta-analysis of randomised controlled trials. BMJ Open 2019;9:e017995.
32. Naeini F, Namkhah Z, Ostadrahimi A, Tutunchi H, Hosseinzadeh-Attar MJ. A Comprehensive Systematic Review of the Effects of Naringenin, a Citrus-Derived Flavonoid, on Risk Factors for Nonalcoholic Fatty Liver Disease. Adv Nutr 2021;12:413-428.
33.Sheida Zeraattalab-Motlagh , Ahmad Jayedi , Shab-Bidar S. The effects of resveratrol supplementation in patients with type 2 diabetes, metabolic syndrome, and nonalcoholic fatty liver disease: an umbrella review of meta-analyses of randomized controlled trials. Am J Clin Nutr 2021;114:1675-1685.
34. Wang Z, Zhu M, Huang Y, Cao J, Xiong Z. High blood pressure mediated the effect of fasting insulin level on nonalcoholic fatty liver disease risk: A Mendelian randomization study. Digital Health 2023;9.
35. Li S, Fu Y, Liu Y, Zhang X, Li H, Tian L, Zhuo L, et al. Serum Uric Acid Levels and Nonalcoholic Fatty Liver Disease: A 2-Sample Bidirectional Mendelian Randomization Study. J Clin Endocrinol Metab 2022;107:e3497-e3503.
36. Zheng YT, Xiao TM, Wu CX, Cheng JY, Li LY. Correlation of Adiponectin Gene Polymorphisms rs266729 and rs3774261 With Risk of Nonalcoholic Fatty Liver Disease: A Systematic Review and Meta-Analysis. Front Endocrinol (Lausanne) 2022;13:798417.
37. Mo MQ, Huang ZC, Yang ZH, Liao YH, Xia N, Pan L. Relationship between total testosterone, sex hormone-binding globulin levels and the severity of non-alcoholic fatty liver disease in males: a meta-analysis. Ther Adv Endocrinol Metab 2022;13:20420188221106879.
38. Lu CW, Lee YC, Chiang CH, Chang HH, Yang WS, Huang KC. Independent Dose-Response Associations between Fetuin-A and Lean Nonalcoholic Fatty Liver Disease. Nutrients 2021;13.
39. Ying-Hao Su, Kuo-Liong Chien , Shu-Hua Yang , Wei-Tso Chia , Jen-Hau Chen , Chen Y-C. Nonalcoholic Fatty Liver Disease Is Associated With Decreased Bone Mineral Density in Adults: A Systematic Review and Meta-Analysis. J Bone Miner Res 2023;38:1092-1103.
40. Ju Young Shin , Min Ji Kim, Eun Sook Kim, Eun Young Mo, Sung Dae Moon, Je Ho Han, Cha BY. Association between serum calcium and phosphorus concentrations with non-alcoholic fatty liver disease in Korean population. J Gastroenterol Hepatol 2015;30:733-741.
41. Zhenqiu Liu , Chen Suo , Hong Fan , Tiejun Zhang , Li Jin , Chen X. Dissecting causal relationships between nonalcoholic fatty liver disease proxied by chronically elevated alanine transaminase levels and 34 extrahepatic diseases. PLoS One 2022:135:155270.
42. Yuan S, Chen J, Dan L, Xie Y, Sun Y, Li X, Larsson SC. Homocysteine, folate, and nonalcoholic fatty liver disease: a systematic review with meta-analysis and Mendelian randomization investigation. Am J Clin Nutr 2022;116:1595-1609.
43. Liu C, Chen Y, Zhang Z, Xie J, Yu C, Xu L, Li Y. Iron Status and NAFLD among European Populations: A Bidirectional Two-Sample Mendelian Randomization Study. Nutrients 2022;14.
44. Lijie Kong , Chaojie Ye, Yiying Wang, Jie Zheng , Zhiyun Zhao , Mian Li , Yu Xu , et al. Causal effect of lower birthweight on non-alcoholic fatty liver disease and mediating roles of insulin resistance and metabolites. Liver Int 2023;43.
45. Jiaming Dong, Chenming Liu , Jialiang Lu , Luna Wang , Shisheng Xie , Lichao Ji , Lu B. The relationship between sex hormone-binding protein and non-alcoholic fatty liver disease using Mendelian randomisation. Eur J Clin Invest 2024;54:e14082.
46. Ding Z, Wei Y, Peng J, Wang S, Chen G, Sun J. The Potential Role of C-Reactive Protein in Metabolic-Dysfunction-Associated Fatty Liver Disease and Aging. Biomedicines 2023;11.
47. Li S, Chen L, Lv G. Interleukin-6 Receptor Blockade can Increase the Risk of Nonalcoholic Fatty Liver Disease: Indications From Mendelian Randomization. Front Pharmacol 2022;13:905936.
48. Tremblay M, Perrot N, Ghodsian N, Gobeil E, Couture C, Mitchell PL, Theriault S, et al. Circulating Galectin-3 Levels Are Not Associated With Nonalcoholic Fatty Liver Disease: A Mendelian Randomization Study. J Clin Endocrinol Metab 2021;106:e3178-e3184.
49. Min Tao , Guanghong Zhou , Jing Liu , Miao He , Cong Wang, Xie Luo , Zhang L. Visceral adipose tissue and risk of nonalcoholic fatty liver disease: A Mendelian randomization study. Clin Endocrinol (Oxf) 2023;99.
50. Guo Z, Du H, Guo Y, Jin Q, Liu R, Yun Z, Zhang J, et al. Association between leptin and NAFLD: a two-sample Mendelian randomization study. Eur J Med Res 2023;28:215.
51. Alferink LJ, Kiefte-de Jong JC, Erler NS, Veldt BJ, Schoufour JD, de Knegt RJ, Ikram MA, et al. Association of dietary macronutrient composition and non-alcoholic fatty liver disease in an ageing population: the Rotterdam Study. Gut 2019;68:1088-1098.
52. Kunutsor SK, Frysz M, Verweij N, Kieneker LM, Bakker SJL, Dullaart RPF. Circulating total bilirubin and risk of non-alcoholic fatty liver disease in the PREVEND study: observational findings and a Mendelian randomization study. Eur J Epidemiol 2020;35:123-137.
53. Li L, Huang L, Huang S, Luo X, Zhang H, Mo Z, Wu T, et al. Non-linear association of serum molybdenum and linear association of serum zinc with nonalcoholic fatty liver disease: Multiple-exposure and Mendelian randomization approach. Sci Total Environ 2020;720:137655.
54. Ting YW, Jalaludin MY, Zaini AA, Mohamed R. Triglyceride to high-density lipoprotein cholesterol ratio is an independent predictor of liver fibrosis among pediatrics non-alcoholic fatty liver disease. Front Endocrinol (Lausanne) 2022;13:1071350.
55. Markos Kalligeros , Athanasios Vassilopoulos , Fadi Shehadeh , Stephanos Vassilopoulos , Ingrid Lazaridou , Eleftherios Mylonakis , Kittichai Promrat , et al. Prevalence and Characteristics of Nonalcoholic Fatty Liver Disease and Fibrosis in People Living With HIV Monoinfection: A Systematic Review and Meta-analysis. Clin Gastroenterol Hepatol 2023;21:1708-1722.
56. Ma Z, Chu X, Yan X, Wang W. Association between Helicobacter pylori infection and non-alcoholic fatty liver disease for Asian and non-Asian population: A systematic review and meta-analysis. Front Public Health 2022;10:1062942.

## Sheet: Table S3
A. Forward Mendelian randomization:summary statistics of the causal estimates of 1834 cis-pQTLs on NAFLD(778614 European individuals).
Exposures(pQTLs)	method	Beta	SE	pval	pval(FDR)	or	or_lci95	or_uci95
CSPG3	Wald ratio	-0.631614	0.0936818	1.56e-11	3.72e-08	0.531733	0.442538	0.638906
CILP2	Wald ratio	-1.33166	0.296674	7.17e-06	0.00427575	0.264038	0.147615	0.472281
Apo E	Wald ratio	0.465524	0.101824	4.83e-06	0.00427575	1.59285	1.30467	1.94468
GCKR	Wald ratio	-0.839279	0.185386	5.98e-06	0.00427575	0.432022	0.300402	0.621311
MASP3	Wald ratio	-1.11079	0.294753	0.000164197	0.0783549	0.329298	0.184795	0.586797
UCRP	Inverse variance weighted	-0.0082559	0.0426366	0.846462	0.999879	0.991778	0.912266	1.07822
Agrin	Wald ratio	0.03462	0.0689425	0.615557	0.999879	1.03523	0.904379	1.18501
B3GT6	Wald ratio	-0.52323	0.323163	0.105428	0.999879	0.592603	0.314545	1.11647
VWA1	Wald ratio	0.140416	0.275991	0.610914	0.999879	1.15075	0.669967	1.97656
NADK	Wald ratio	0.169898	0.138709	0.220633	0.999879	1.18518	0.903054	1.55545
KCAB2	Wald ratio	-0.425004	0.237783	0.0738788	0.999879	0.653767	0.410222	1.0419
PARK7	Wald ratio	-0.476658	0.182933	0.00917037	0.999879	0.620855	0.433785	0.8886
Carbonic anhydrase 6	Inverse variance weighted	-0.0221781	0.0533107	0.677398	0.999879	0.978066	0.881027	1.08579
G6PE	Wald ratio	-0.0175622	0.248543	0.943668	0.999879	0.982591	0.603682	1.59933
Alcadein alpha-1	Wald ratio	0.0612962	0.12323	0.618898	0.999879	1.06321	0.835074	1.35368
RET7	Wald ratio	0.07052	0.252602	0.780111	0.999879	1.07307	0.654044	1.76054
LZIC	Wald ratio	-0.465457	0.329621	0.157921	0.999879	0.627848	0.329061	1.19794
N-terminal pro-BNP	Inverse variance weighted	-0.0789153	0.0588331	0.17981	0.999879	0.924118	0.82347	1.03707
ANP	Wald ratio	-0.190198	0.250782	0.4482	0.999879	0.826796	0.505742	1.35166
BNP	Wald ratio	-0.229291	0.183891	0.21244	0.999879	0.795097	0.554484	1.14012
TNF sR-II	Inverse variance weighted	-0.034131	0.144995	0.813903	0.999879	0.966445	0.727369	1.2841
ELA2A	Wald ratio	0.176736	0.202036	0.381696	0.999879	1.19332	0.803117	1.77309
Epithelial cell kinase	Inverse variance weighted	-0.238259	0.113948	0.0365326	0.999879	0.787999	0.630277	0.985189
MFAP2	Inverse variance weighted	0.0823317	0.143165	0.565237	0.999879	1.08582	0.820146	1.43754
ARK73	Wald ratio	-0.00934375	0.103407	0.928002	0.999879	0.9907	0.808947	1.21329
Aflatoxin B1 aldehyde reductase	Inverse variance weighted	-0.0461695	0.0870918	0.596026	0.999879	0.95488	0.805035	1.13262
NPS-PLA2	Wald ratio	-0.0721846	0.128883	0.575426	0.999879	0.930359	0.722675	1.19773
Perlecan	Wald ratio	-0.121706	0.0688712	0.0772012	0.999879	0.885408	0.773605	1.01337
C1QC	Inverse variance weighted	0.00294711	0.0295733	0.920618	0.999879	1.00295	0.94647	1.0628
EPHB2	Wald ratio	-0.26262	0.283502	0.354267	0.999879	0.769034	0.441188	1.3405
ARH	Wald ratio	0.216639	0.20564	0.292119	0.999879	1.2419	0.829929	1.85836
MA1C1	Inverse variance weighted	0.118777	0.0738763	0.107882	0.999879	1.12612	0.974315	1.30157
KS6A1	Wald ratio	0.155539	0.162734	0.33918	0.999879	1.16829	0.849235	1.60721
FGR	Wald ratio	-0.19415	0.189581	0.305788	0.999879	0.823534	0.567946	1.19414
41	Wald ratio	-0.164061	0.274628	0.550245	0.999879	0.84869	0.495429	1.45384
PTPRU	Wald ratio	-0.240427	0.194606	0.21666	0.999879	0.786292	0.536948	1.15142
TINAL	Wald ratio	-0.501959	0.205774	0.0147128	0.999879	0.605344	0.404431	0.906067
IMA7	Wald ratio	-0.173398	0.260664	0.505913	0.999879	0.840803	0.504443	1.40145
RSPO1	Inverse variance weighted	-0.0130634	0.0751933	0.862077	0.999879	0.987022	0.851767	1.14375
EPHAA	Wald ratio	0.113804	0.229992	0.620731	0.999879	1.12053	0.713922	1.75872
I5P2	Inverse variance weighted	-0.0119518	0.311694	0.969413	0.999879	0.988119	0.536402	1.82024
PPIE	Wald ratio	0.00777937	0.109563	0.943395	0.999879	1.00781	0.813049	1.24922
PPT1	Inverse variance weighted	0.0106013	0.0935757	0.9098	0.999879	1.01066	0.8413	1.21411
PPCS	Wald ratio	0.280557	0.172365	0.10359	0.999879	1.32387	0.944331	1.85594
sTie-1	Wald ratio	0.00368056	0.0965461	0.96959	0.999879	1.00369	0.830647	1.21277
B4GT2	Inverse variance weighted	0.100138	0.0683834	0.143096	0.999879	1.10532	0.966674	1.26386
DCUP	Wald ratio	0.0416674	0.0678326	0.539038	0.999879	1.04255	0.912758	1.19079
AK1A1	Wald ratio	-0.0267694	0.170468	0.875218	0.999879	0.973586	0.697058	1.35981
Peroxiredoxin-1	Inverse variance weighted	0.247652	0.150981	0.100946	0.999879	1.28101	0.952875	1.72215
Cytidylate kinase	Inverse variance weighted	-0.0458928	0.188485	0.807631	0.999879	0.955144	0.660127	1.38201
GPX7	Wald ratio	-0.042865	0.101514	0.672837	0.999879	0.958041	0.785188	1.16895
LRP8	Wald ratio	0.100189	0.215372	0.641797	0.999879	1.10538	0.724741	1.68593
F151A	Wald ratio	-0.06635	0.0530388	0.210945	0.999879	0.935803	0.843407	1.03832
PCSK9	Inverse variance weighted	-0.0543269	0.0558965	0.331091	0.999879	0.947122	0.84884	1.05678
ANGL3	Wald ratio	-0.0371013	0.0726633	0.609637	0.999879	0.963579	0.83567	1.11106
PGM1	Wald ratio	-0.0104683	0.166781	0.949952	0.999879	0.989586	0.713653	1.37221
ROR1	Inverse variance weighted	0.0308688	0.0527644	0.558527	0.999879	1.03135	0.93002	1.14372
sLeptin R	Inverse variance weighted	-0.00186052	0.152935	0.990294	0.999879	0.998141	0.739624	1.34702
INSL5	Wald ratio	0.0255983	0.276767	0.926308	0.999879	1.02593	0.596388	1.76484
QOR	Wald ratio	0.138909	0.128599	0.280068	0.999879	1.14902	0.89302	1.4784
DNJB4	Inverse variance weighted	-0.00861406	0.0722095	0.905044	0.999879	0.991423	0.860583	1.14215
TGF-b R III	Wald ratio	0.0268258	0.211338	0.898993	0.999879	1.02719	0.678821	1.55434
GSH0	Inverse variance weighted	-0.0451725	0.164901	0.784133	0.999879	0.955833	0.691855	1.32053
Alpha-amylase 2B	Wald ratio	0.18711	0.244086	0.443334	0.999879	1.20576	0.747293	1.9455
Pancreatic alpha-amylase	Wald ratio	0.382513	0.305404	0.210395	0.999879	1.46596	0.805671	2.6674
Amylase, alpha 1A	Inverse variance weighted	-0.0681564	0.0830296	0.411721	0.999879	0.934114	0.793823	1.0992
GSTM4	Inverse variance weighted	0.0469181	0.0621086	0.449997	0.999879	1.04804	0.927915	1.18371
GSTM3-3	Inverse variance weighted	-0.0216884	0.0611422	0.722798	0.999879	0.978545	0.868032	1.10313
CH3L2	Wald ratio	-0.140613	0.281567	0.6175	0.999879	0.868825	0.500332	1.50871
OLFL3	Wald ratio	0.307656	0.198032	0.120289	0.999879	1.36023	0.922666	2.00531
sLFA-3	Wald ratio	-0.0914757	0.0896113	0.307347	0.999879	0.912584	0.765586	1.08781
IGSF3	Inverse variance weighted	0.173074	0.161439	0.283688	0.999879	1.18895	0.866454	1.63149
FPRP	Inverse variance weighted	-0.00177467	0.0274107	0.948378	0.999879	0.998227	0.946012	1.05332
MA1A2	Inverse variance weighted	0.00194212	0.102124	0.984827	0.999879	1.00194	0.820189	1.22398
REG4	Inverse variance weighted	-0.125635	0.106574	0.238458	0.999879	0.881937	0.715681	1.08681
BY55	Wald ratio	-0.171185	0.128585	0.183093	0.999879	0.842666	0.65494	1.0842
PPA6	Inverse variance weighted	0.000269496	0.0619931	0.996531	0.999879	1.00027	0.885824	1.1295
SF3B4	Wald ratio	-0.000318889	0.392813	0.999352	0.999879	0.999681	0.462905	2.15889
ECM1	Inverse variance weighted	0.0533425	0.0608129	0.380401	0.999879	1.05479	0.936271	1.18831
CRNN	Inverse variance weighted	0.0633404	0.123471	0.607953	0.999879	1.06539	0.836388	1.35709
PGRP-I-alpha	Wald ratio	0.177685	0.366434	0.627745	0.999879	1.19445	0.582442	2.44953
S100A12	Inverse variance weighted	-0.0526838	0.0782457	0.500748	0.999879	0.94868	0.813796	1.10592
S100A4	Wald ratio	-0.0673471	0.174635	0.69976	0.999879	0.934871	0.663894	1.31645
S100A6	Inverse variance weighted	0.121562	0.152863	0.426475	0.999879	1.12926	0.836902	1.52375
S100A2	Wald ratio	0.116872	0.17549	0.505428	0.999879	1.12398	0.79685	1.58539
S100A16	Inverse variance weighted	-0.0275621	0.138402	0.842149	0.999879	0.972814	0.741685	1.27597
CR3L4	Wald ratio	-0.0146095	0.0811735	0.857169	0.999879	0.985497	0.840541	1.15545
IL-6 sRa	Inverse variance weighted	0.059427	0.0900924	0.509496	0.999879	1.06123	0.889448	1.26618
Ephrin-A3	Wald ratio	-0.0830389	0.414897	0.841368	0.999879	0.920315	0.408103	2.07541
TSP3	Wald ratio	-0.222289	0.234704	0.343587	0.999879	0.800684	0.505448	1.26837
SEM4A	Inverse variance weighted	0.0988314	0.141925	0.486201	0.999879	1.10388	0.83582	1.45791
AIBP	Wald ratio	0.0751216	0.0723144	0.298889	0.999879	1.07802	0.935556	1.24217
PGCB	Wald ratio	0.0610135	0.0852495	0.474173	0.999879	1.06291	0.899357	1.25621
RABP2	Wald ratio	-0.0167442	0.153959	0.913395	0.999879	0.983395	0.727236	1.32978
PEAR1	Inverse variance weighted	0.0755692	0.0632466	0.232152	0.999879	1.0785	0.952758	1.22083
FCRL4	Inverse variance weighted	-0.0316963	0.0632376	0.616212	0.999879	0.968801	0.855866	1.09664
FCRL3	Wald ratio	0.0058531	0.0565917	0.917624	0.999879	1.00587	0.900264	1.12386
CD5L	Inverse variance weighted	0.00125885	0.0634121	0.984162	0.999879	1.00126	0.884238	1.13377
IP16	Inverse variance weighted	0.141605	0.173902	0.415483	0.999879	1.15212	0.819351	1.62004
SAP	Inverse variance weighted	-0.0738991	0.0908277	0.415864	0.999879	0.928765	0.777306	1.10974
FCRL6	Wald ratio	-0.101695	0.137986	0.461127	0.999879	0.903305	0.689253	1.18383
Transgelin-2	Wald ratio	0.123228	0.182356	0.499196	0.999879	1.13114	0.791212	1.61712
IGSF8	Wald ratio	-0.187287	0.117418	0.110703	0.999879	0.829206	0.65874	1.04378
SLAF6	Wald ratio	-0.171125	0.09607	0.0748707	0.999879	0.842716	0.698079	1.01732
CD48	Inverse variance weighted	0.0695147	0.0646187	0.282031	0.999879	1.07199	0.944464	1.21673
SLAF7	Wald ratio	0.000787315	0.0166425	0.962268	0.999879	1.00079	0.968669	1.03397
LY9	Inverse variance weighted	0.00258875	0.0493	0.958122	0.999879	1.00259	0.910247	1.10431
Omentin	Wald ratio	-0.29987	0.216674	0.166368	0.999879	0.740915	0.484542	1.13293
nectin-4	Wald ratio	-0.316962	0.327875	0.333685	0.999879	0.728358	0.383047	1.38496
FCG3B	Inverse variance weighted	0.157955	0.134304	0.239557	0.999879	1.17111	0.900071	1.52378
FCG2A	Wald ratio	-0.0496339	0.105023	0.6365	0.999879	0.951578	0.774545	1.16907
FCG2B	Inverse variance weighted	0.0866547	0.132044	0.51166	0.999879	1.09052	0.841851	1.41264
FCRLB	Inverse variance weighted	-0.256004	0.175083	0.143691	0.999879	0.774139	0.549269	1.09107
Sperm-associated antigen 2	Wald ratio	0.20256	0.320147	0.526923	0.999879	1.22453	0.653817	2.29343
CREG1	Inverse variance weighted	0.168322	0.085701	0.049523	0.999879	1.18332	1.00035	1.39975
DERM	Inverse variance weighted	-0.0116585	0.0964574	0.903796	0.999879	0.988409	0.818146	1.19411
Coagulation Factor V	Inverse variance weighted	-0.0749032	0.0888746	0.399342	0.999879	0.927833	0.779504	1.10439
P-Selectin	Inverse variance weighted	-0.0249219	0.0541338	0.645246	0.999879	0.975386	0.877196	1.08457
sL-Selectin	Inverse variance weighted	-0.0409464	0.0878759	0.641247	0.999879	0.959881	0.808008	1.1403
MYOC	Inverse variance weighted	-0.0130975	0.0490735	0.78955	0.999879	0.986988	0.896478	1.08664
SYDM	Wald ratio	-0.531824	0.204514	0.00931084	0.999879	0.587532	0.393501	0.877239
TENR	Wald ratio	0.0591692	0.127362	0.642236	0.999879	1.06095	0.826578	1.36179
ANGL1	Inverse variance weighted	-0.0780993	0.0511898	0.127089	0.999879	0.924873	0.836582	1.02248
FA20B	Wald ratio	0.0679522	0.186547	0.715661	0.999879	1.07031	0.742539	1.54278
Laminin gamma-2	Inverse variance weighted	0.0465997	0.0755752	0.537498	0.999879	1.0477	0.903456	1.21498
NPL	Inverse variance weighted	-0.0638459	0.0878845	0.467548	0.999879	0.93815	0.789702	1.1145
RGS18	Wald ratio	-0.14452	0.269757	0.592137	0.999879	0.865438	0.510052	1.46844
GLRX2	Inverse variance weighted	-0.045806	0.0836988	0.584192	0.999879	0.955227	0.810701	1.12552
complement factor H-related 5	Inverse variance weighted	-0.00198888	0.054371	0.97082	0.999879	0.998013	0.897129	1.11024
Factor H	Inverse variance weighted	-0.002614	0.0663991	0.968597	0.999879	0.997389	0.875678	1.13602
FHR4	Inverse variance weighted	-0.00758134	0.0488785	0.876738	0.999879	0.992447	0.901781	1.09223
FHR1	Inverse variance weighted	-0.0511772	0.0481675	0.288016	0.999879	0.95011	0.864516	1.04418
coagulation factor XIII B	Wald ratio	-0.168624	0.202797	0.405698	0.999879	0.844827	0.567731	1.25717
FHR3	Wald ratio	-0.185881	0.150919	0.218076	0.999879	0.830372	0.617743	1.11619
FHR2	Wald ratio	-0.17522	0.206954	0.397183	0.999879	0.839272	0.559423	1.25912
TMEM9	Wald ratio	-0.05167	0.237053	0.827454	0.999879	0.949642	0.596728	1.51127
Cysteine-rich protein 1	Wald ratio	-0.282359	0.174913	0.106466	0.999879	0.754003	0.535161	1.06234
AMPB	Inverse variance weighted	-0.0445274	0.157147	0.776909	0.999879	0.956449	0.702904	1.30145
PTN7	Inverse variance weighted	0.112525	0.196884	0.56764	0.999879	1.1191	0.760813	1.64611
Chitotriosidase-1	Inverse variance weighted	0.0588716	0.0756427	0.436401	0.999879	1.06064	0.914491	1.23014
YKL-40	Wald ratio	-0.136171	0.101772	0.180894	0.999879	0.872693	0.714878	1.06535
fibromodulin	Inverse variance weighted	-0.0518487	0.106897	0.627654	0.999879	0.949473	0.769998	1.17078
Renin	Wald ratio	0.39353	0.295283	0.182624	0.999879	1.4822	0.830917	2.64398
NFASC	Inverse variance weighted	0.0759658	0.0685012	0.267443	0.999879	1.07893	0.94337	1.23396
CNTN2	Inverse variance weighted	0.0032687	0.0948761	0.972516	0.999879	1.00327	0.833028	1.20831
Complement receptor type 1	Inverse variance weighted	0.0299808	0.0628189	0.633179	0.999879	1.03043	0.911062	1.16545
MAPK2	Inverse variance weighted	-0.0929293	0.0926618	0.315916	0.999879	0.911258	0.759917	1.09274
FAIM3	Wald ratio	0.30515	0.161642	0.0590517	0.999879	1.35683	0.988399	1.86259
PIGR	Inverse variance weighted	-0.0770365	0.256712	0.764109	0.999879	0.925856	0.559791	1.5313
C4b-binding protein alpha chain	Wald ratio	-0.14204	0.149901	0.343353	0.999879	0.867587	0.646718	1.16389
Complement receptor type 2	Inverse variance weighted	-0.155272	0.0927697	0.094183	0.999879	0.856182	0.713837	1.02691
CD46	Inverse variance weighted	0.0339276	0.0593082	0.567284	0.999879	1.03451	0.920981	1.16203
LYPL1	Wald ratio	-0.0145953	0.168368	0.93092	0.999879	0.985511	0.708506	1.37082
CAN2	Wald ratio	-0.0723527	0.167692	0.666132	0.999879	0.930203	0.669631	1.29217
Lefty-A	Inverse variance weighted	-0.0339375	0.025662	0.186008	0.999879	0.966632	0.919215	1.01649
KGUA	Wald ratio	0.0111158	0.0998956	0.911399	0.999879	1.01118	0.831371	1.22987
Angiotensinogen	Inverse variance weighted	-0.0649877	0.147516	0.659541	0.999879	0.937079	0.701792	1.25125
CA198	Wald ratio	0.0432	0.151258	0.775181	0.999879	1.04415	0.776262	1.40448
EGLN1	Wald ratio	-0.444309	0.251225	0.0769661	0.999879	0.641267	0.391915	1.04927
GGPPS	Wald ratio	0.0439562	0.204486	0.829799	0.999879	1.04494	0.699887	1.5601
TBCE	Inverse variance weighted	0.0436973	0.12594	0.728614	0.999879	1.04467	0.81616	1.33715
Nidogen	Wald ratio	-0.0307131	0.131767	0.815694	0.999879	0.969754	0.74903	1.25552
GREM2	Wald ratio	0.296422	0.329977	0.36902	0.999879	1.34504	0.704453	2.56813
FUMH	Wald ratio	0.219641	0.126103	0.0815503	0.999879	1.24563	0.972855	1.59489
IDI2	Wald ratio	-0.0503184	0.168871	0.765726	0.999879	0.950927	0.682969	1.32402
Aldose reductase-like C3	Inverse variance weighted	0.133649	0.176211	0.448175	0.999879	1.14299	0.809188	1.61449
IL-15 Ra	Inverse variance weighted	0.0363535	0.0444635	0.413583	0.999879	1.03702	0.950474	1.13145
IL-2 sRa	Wald ratio	0.496963	0.370858	0.180234	0.999879	1.64372	0.794598	3.40024
ITIH5	Inverse variance weighted	-0.0422848	0.0577999	0.46443	0.999879	0.958597	0.855925	1.07358
NUDT5	Wald ratio	-0.0554143	0.231549	0.810857	0.999879	0.946093	0.600946	1.48947
UCMA	Inverse variance weighted	-0.0518129	0.0404863	0.200629	0.999879	0.949507	0.877072	1.02792
ARMEL	Inverse variance weighted	-0.148152	0.128083	0.247402	0.999879	0.8623	0.67086	1.10837
NMT2	Wald ratio	-0.101579	0.252149	0.687057	0.999879	0.90341	0.551127	1.48087
Vimentin	Wald ratio	-0.0554012	0.210174	0.79209	0.999879	0.946105	0.626666	1.42838
NRP1	Inverse variance weighted	0.131455	0.0643904	0.0411977	0.999879	1.14049	1.00526	1.2939
RET	Inverse variance weighted	0.0808215	0.0429902	0.0601083	0.999879	1.08418	0.996567	1.17949
SDF-1	Inverse variance weighted	-0.109347	0.139735	0.433905	0.999879	0.89642	0.681658	1.17884
PSP-94	Inverse variance weighted	-0.0669859	0.107079	0.531592	0.999879	0.935208	0.758161	1.1536
MK08	Wald ratio	-0.162832	0.284422	0.566983	0.999879	0.849734	0.486607	1.48384
ASAH2	Inverse variance weighted	0.030883	0.0385321	0.422849	0.999879	1.03136	0.956342	1.11227
DKK1	Inverse variance weighted	-0.251942	0.366483	0.491795	0.999879	0.77729	0.378989	1.59419
MBL	Inverse variance weighted	-0.00672114	0.0196483	0.732297	0.999879	0.993301	0.955776	1.0323
Platelet proteoglycan	Wald ratio	-0.0448125	0.0936625	0.632332	0.999879	0.956177	0.795813	1.14886
SAR1A	Wald ratio	0.0197947	0.109659	0.856752	0.999879	1.01999	0.822721	1.26456
PPase	Wald ratio	0.0518039	0.0918594	0.57279	0.999879	1.05317	0.879642	1.26093
PHS	Wald ratio	0.199456	0.122693	0.104024	0.999879	1.22074	0.959808	1.5526
UNC5B	Inverse variance weighted	-0.23652	0.141685	0.0950505	0.999879	0.78937	0.597966	1.04204
GI24	Inverse variance weighted	0.00738527	0.0543257	0.891865	0.999879	1.00741	0.905658	1.1206
prosaposin	Inverse variance weighted	0.0838318	0.043978	0.0566213	0.999879	1.08745	0.997638	1.18534
Testican-2	Wald ratio	-0.0435411	0.0859489	0.612441	0.999879	0.957393	0.808964	1.13306
DJB12	Wald ratio	-0.210669	0.207355	0.309638	0.999879	0.810042	0.539515	1.21622
uPA	Wald ratio	-0.109533	0.135114	0.417554	0.999879	0.896253	0.687732	1.168
sPLA(2)-XIII	Wald ratio	0.303723	0.199851	0.128573	0.999879	1.35489	0.915776	2.00457
SP-D	Inverse variance weighted	0.0443449	0.121273	0.714617	0.999879	1.04534	0.824194	1.32583
ANX11	Inverse variance weighted	0.0246037	0.102138	0.809642	0.999879	1.02491	0.838965	1.25206
CJ058	Wald ratio	0.0336589	0.185521	0.856031	0.999879	1.03423	0.718951	1.48777
pTEN	Wald ratio	0.926176	0.458492	0.0433785	0.999879	2.52484	1.02791	6.20169
STALP	Inverse variance weighted	0.275909	0.162619	0.0897616	0.999879	1.31773	0.958079	1.81238
Fas, soluble	Inverse variance weighted	0.0275987	0.0603964	0.6477	0.999879	1.02798	0.91322	1.15717
RBP	Wald ratio	0.191739	0.216583	0.375999	0.999879	1.21135	0.792341	1.85195
PDLI1	Wald ratio	0.00129769	0.227657	0.995452	0.999879	1.0013	0.640882	1.5644
CRAC1	Wald ratio	0.0127677	0.0836454	0.878682	0.999879	1.01285	0.859695	1.19329
5NTC	Wald ratio	-0.0496055	0.160455	0.757204	0.999879	0.951605	0.694823	1.30328
ARL3	Wald ratio	0.167056	0.117894	0.156481	0.999879	1.18182	0.93799	1.48903
GST omega-1	Wald ratio	-0.148191	0.268489	0.580986	0.999879	0.862266	0.509447	1.45943
SORC1	Wald ratio	-0.44906	0.273373	0.100453	0.999879	0.638228	0.373487	1.09063
VWA2	Inverse variance weighted	-0.0640724	0.0722534	0.375201	0.999879	0.937937	0.814086	1.08063
GFRa-1	Wald ratio	0.03278	0.090502	0.717201	0.999879	1.03332	0.865365	1.23388
LIPR1	Inverse variance weighted	-0.123199	0.0830439	0.137931	0.999879	0.884088	0.751289	1.04036
PKHA1	Inverse variance weighted	0.0611374	0.0537887	0.255697	0.999879	1.06305	0.956678	1.18124
HTRA1	Inverse variance weighted	0.227622	0.212784	0.284739	0.999879	1.25561	0.827427	1.90537
acyl-Coenzyme A dehydrogenase	Wald ratio	-0.158151	0.247058	0.522084	0.999879	0.853721	0.526036	1.38553
ST4S6	Wald ratio	0.014786	0.179768	0.934448	0.999879	1.0149	0.71351	1.44359
HEM4	Inverse variance weighted	-0.0344928	0.088256	0.695925	0.999879	0.966095	0.812634	1.14854
GLRX3	Wald ratio	0.01293	0.207368	0.950282	0.999879	1.01301	0.674684	1.521
Enoyl-CoA hydratase	Wald ratio	0.430137	0.317363	0.175308	0.999879	1.53747	0.825393	2.86386
Transaldolase	Wald ratio	-0.241344	0.274563	0.379395	0.999879	0.785571	0.458641	1.34555
MUCDL	Wald ratio	0.0274186	0.304037	0.928143	0.999879	1.0278	0.566378	1.86513
AP2A2	Wald ratio	-0.0611983	0.283415	0.829041	0.999879	0.940637	0.539727	1.63934
BR serine/threonine kinase 2	Wald ratio	-0.0883476	0.107051	0.40921	0.999879	0.915443	0.742177	1.12916
Cathepsin D	Inverse variance weighted	0.13134	0.112455	0.242834	0.999879	1.14036	0.914779	1.42156
STIM1	Wald ratio	-0.206331	0.170626	0.226563	0.999879	0.813564	0.582307	1.13666
RRM1	Wald ratio	0.00512667	0.271258	0.984921	0.999879	1.00514	0.590645	1.71051
TPP1	Wald ratio	0.0271691	0.215326	0.899592	0.999879	1.02754	0.673767	1.56707
ASM	Wald ratio	0.0601882	0.0870236	0.48917	0.999879	1.06204	0.895495	1.25955
TRIM3	Wald ratio	-0.174344	0.159343	0.273893	0.999879	0.840008	0.614679	1.14794
NB5R2	Inverse variance weighted	-0.0161573	0.0953818	0.865485	0.999879	0.983973	0.816192	1.18624
SWP70	Inverse variance weighted	-0.0317126	0.0874051	0.716737	0.999879	0.968785	0.816256	1.14982
LYVE1	Inverse variance weighted	0.0385796	0.0723165	0.593699	0.999879	1.03933	0.901982	1.1976
DKK3	Inverse variance weighted	0.0831884	0.0490104	0.0896284	0.999879	1.08675	0.98721	1.19632
Spondin-1	Inverse variance weighted	-0.0460334	0.0557089	0.408622	0.999879	0.95501	0.856224	1.06519
CALCB	Inverse variance weighted	-0.0365823	0.0957946	0.702548	0.999879	0.964079	0.799044	1.1632
SAA-4	Wald ratio	0.0735712	0.0572443	0.198717	0.999879	1.07635	0.962109	1.20415
SAA	Inverse variance weighted	0.0790424	0.0809547	0.328877	0.999879	1.08225	0.923459	1.26835
SAA2	Inverse variance weighted	0.0570538	0.0406048	0.159992	0.999879	1.05871	0.97772	1.14641
LGR4	Wald ratio	0.117967	0.196227	0.547722	0.999879	1.12521	0.76595	1.65297
BDNF	Wald ratio	0.0752556	0.238498	0.752351	0.999879	1.07816	0.675569	1.72066
MPPD2	Wald ratio	-0.111274	0.132599	0.401373	0.999879	0.894694	0.689928	1.16023
RCN1	Wald ratio	-0.154567	0.227839	0.497513	0.999879	0.856786	0.548191	1.3391
K154L	Wald ratio	-0.102339	0.0997953	0.305133	0.999879	0.902724	0.742348	1.09775
CD59	Inverse variance weighted	-0.0221985	0.0824713	0.787801	0.999879	0.978046	0.832067	1.14964
Catalase	Inverse variance weighted	-0.0991838	0.0804623	0.217697	0.999879	0.905576	0.773453	1.06027
FJX1	Inverse variance weighted	0.0663282	0.064426	0.303233	0.999879	1.06858	0.941815	1.2124
ALKB3	Inverse variance weighted	-0.0609865	0.0575659	0.289408	0.999879	0.940836	0.840452	1.05321
Thrombin	Inverse variance weighted	0.129103	0.098693	0.190832	0.999879	1.13781	0.93769	1.38063
Midkine	Inverse variance weighted	0.122905	0.191911	0.521895	0.999879	1.13078	0.776281	1.64716
Prothrombin	Wald ratio	0.17946	0.163681	0.272903	0.999879	1.19657	0.868181	1.64917
C1-Esterase Inhibitor	Wald ratio	0.142088	0.130998	0.278074	0.999879	1.15268	0.891662	1.4901
Holo-TC I	Inverse variance weighted	0.0558004	0.0664173	0.400825	0.999879	1.05739	0.928321	1.2044
Gastric intrinsic factor	Wald ratio	-0.0766	0.0936489	0.413387	0.999879	0.92626	0.770934	1.11288
T132A	Inverse variance weighted	-0.0110463	0.0514438	0.829981	0.999879	0.989014	0.894155	1.09394
Asparaginase-like protein 1	Wald ratio	-0.11291	0.0878376	0.19864	0.999879	0.893231	0.751961	1.06104
FKBP2	Wald ratio	0.424255	0.369609	0.251031	0.999879	1.52845	0.740686	3.15405
Glutathione S-transferase Pi	Inverse variance weighted	-0.0423033	0.166594	0.799549	0.999879	0.958579	0.691545	1.32873
Cystatin M	Wald ratio	0.127074	0.183212	0.487938	0.999879	1.1355	0.792929	1.62608
EIF1A	Wald ratio	-0.061909	0.0859854	0.471528	0.999879	0.939968	0.794184	1.11251
CCS	Wald ratio	-0.376882	0.148458	0.0111284	0.999879	0.685997	0.512805	0.917683
AL3B1	Wald ratio	0.0339593	0.135275	0.801784	0.999879	1.03454	0.793597	1.34864
FOLR2	Wald ratio	-0.114654	0.204824	0.575637	0.999879	0.891675	0.596838	1.33216
FOLR3	Wald ratio	-0.0643238	0.0785979	0.413134	0.999879	0.937701	0.803823	1.09388
RELT	Wald ratio	-0.114657	0.31335	0.714435	0.999879	0.891672	0.482477	1.64791
CRDL2	Inverse variance weighted	0.246125	0.144994	0.0896039	0.999879	1.27906	0.962653	1.69946
ARRB1	Wald ratio	0.120001	0.235426	0.610248	0.999879	1.1275	0.71075	1.78861
Collagen-binding protein	Inverse variance weighted	-0.183771	0.161096	0.253972	0.999879	0.832126	0.606822	1.14108
LRC32	Wald ratio	0.31304	0.276819	0.258119	0.999879	1.36758	0.794912	2.3528
Prolylcarboxypeptidase	Wald ratio	-0.0627295	0.102022	0.538646	0.999879	0.939197	0.768978	1.1471
Contactin-5	Inverse variance weighted	-0.0913133	0.111734	0.413793	0.999879	0.912732	0.733218	1.1362
MMP-7	Inverse variance weighted	-0.0142371	0.0564416	0.800852	0.999879	0.985864	0.882618	1.10119
MMP-1	Inverse variance weighted	0.0345009	0.0697044	0.620629	0.999879	1.0351	0.902921	1.18664
MMP-8	Inverse variance weighted	0.0535966	0.074754	0.473391	0.999879	1.05506	0.911265	1.22154
MMP-10	Inverse variance weighted	0.0204675	0.0332349	0.537996	0.999879	1.02068	0.95631	1.08938
MMP-12	Inverse variance weighted	-0.0471042	0.100243	0.638425	0.999879	0.953988	0.783817	1.1611
MMP-13	Wald ratio	-0.419877	0.29174	0.15009	0.999879	0.657128	0.37095	1.16408
PDGFD	Inverse variance weighted	0.019794	0.211062	0.925282	0.999879	1.01999	0.67443	1.54261
KDEL2	Inverse variance weighted	-0.0189606	0.131148	0.885047	0.999879	0.981218	0.758805	1.26882
Layilin	Wald ratio	-0.16484	0.33592	0.62363	0.999879	0.848029	0.439006	1.63814
NCAM-120	Inverse variance weighted	-0.180021	0.0666757	0.00693502	0.999879	0.835253	0.73293	0.951861
Nectin-like protein 2	Wald ratio	0.0667167	0.126135	0.596855	0.999879	1.06899	0.834846	1.36881
PCSK7	Inverse variance weighted	-0.0257388	0.112281	0.818686	0.999879	0.97459	0.782071	1.2145
Apo A-V	Wald ratio	-0.0927118	0.0979712	0.343987	0.999879	0.911456	0.752213	1.10441
Apo A-IV	Wald ratio	-0.14881	0.247299	0.547346	0.999879	0.861733	0.530723	1.39919
TAGL	Wald ratio	-0.080907	0.199028	0.684368	0.999879	0.922279	0.624376	1.36232
CBL	Wald ratio	-0.230185	0.190927	0.227964	0.999879	0.794386	0.546401	1.15492
C1QTNF5	Wald ratio	-0.235147	0.151585	0.120841	0.999879	0.790454	0.587279	1.06392
OAF	Inverse variance weighted	-0.0240304	0.128259	0.85138	0.999879	0.976256	0.759254	1.25528
UBS3B	Wald ratio	-0.393712	0.142216	0.00563309	0.999879	0.674548	0.510453	0.891394
CRTAM	Inverse variance weighted	-0.0109868	0.0695271	0.87444	0.999879	0.989073	0.86307	1.13347
ACAM	Wald ratio	-0.0368952	0.0826571	0.655334	0.999879	0.963777	0.819629	1.13328
SIAE	Wald ratio	0.0651185	0.175645	0.710831	0.999879	1.06729	0.75643	1.50589
ESAM	Inverse variance weighted	-0.063288	0.109408	0.562956	0.999879	0.938673	0.757502	1.16317
PATE4	Wald ratio	0.0702823	0.137392	0.608968	0.999879	1.07281	0.819546	1.40434
CDON	Inverse variance weighted	-0.000372898	0.172714	0.998277	0.999879	0.999627	0.71256	1.40235
Tirap	Inverse variance weighted	0.0199829	0.162061	0.901866	0.999879	1.02018	0.742556	1.40161
APLP2	Inverse variance weighted	0.00760824	0.1233	0.950798	0.999879	1.00764	0.791315	1.2831
NTRI	Inverse variance weighted	0.0113158	0.14579	0.938133	0.999879	1.01138	0.760003	1.3459
THYN1	Wald ratio	-0.354838	0.343448	0.301527	0.999879	0.701287	0.357723	1.37482
Neurotrophin-3	Inverse variance weighted	0.0466835	0.156375	0.765295	0.999879	1.04779	0.771196	1.42359
vWF	Wald ratio	0.198953	0.187326	0.288205	0.999879	1.22012	0.84518	1.7614
TNF sR-I	Inverse variance weighted	-0.0161259	0.12878	0.900349	0.999879	0.984003	0.764499	1.26653
TPSNR	Wald ratio	0.0332592	0.048287	0.490961	0.999879	1.03382	0.940463	1.13644
LAG-3	Inverse variance weighted	0.0551331	0.117508	0.638938	0.999879	1.05668	0.839303	1.33036
sCD4	Wald ratio	-0.888397	0.339228	0.00882202	0.999879	0.411315	0.211552	0.799708
CLC1B	Wald ratio	-0.0732813	0.275029	0.789893	0.999879	0.929339	0.542082	1.59325
MANS1	Wald ratio	-0.0504363	0.0668105	0.4503	0.999879	0.950814	0.834114	1.08384
HEBP1	Inverse variance weighted	-0.142049	0.0839175	0.0905075	0.999879	0.867578	0.735998	1.02268
K1467	Wald ratio	-0.110536	0.10293	0.282869	0.999879	0.895354	0.731777	1.0955
MGP	Wald ratio	-0.087612	0.0689888	0.204104	0.999879	0.916116	0.800251	1.04876
RECQ1	Wald ratio	0.06729	0.197038	0.732722	0.999879	1.06961	0.726945	1.57379
LDH-H 1	Wald ratio	0.078505	0.229878	0.732722	0.999879	1.08167	0.689316	1.69735
MANS4	Wald ratio	0.038025	0.206571	0.853953	0.999879	1.03876	0.69291	1.55722
PTHrP	Inverse variance weighted	0.0874827	0.128607	0.496357	0.999879	1.09142	0.848244	1.40432
PKP2	Wald ratio	-0.0293171	0.196264	0.881257	0.999879	0.971108	0.661005	1.42669
contactin-1	Inverse variance weighted	-0.0386709	0.0443108	0.382816	0.999879	0.962067	0.882038	1.04936
GXLT1	Wald ratio	-0.032957	0.16391	0.840646	0.999879	0.96758	0.70172	1.33417
AMGO2	Inverse variance weighted	0.141792	0.124062	0.253075	0.999879	1.15234	0.903599	1.46955
Chondrocalcin	Inverse variance weighted	0.0834709	0.0408611	0.0410728	0.999879	1.08705	1.00339	1.17769
K6PF	Wald ratio	-0.0805265	0.103561	0.436819	0.999879	0.92263	0.753139	1.13027
ALK-1	Inverse variance weighted	0.00596065	0.0883655	0.94622	0.999879	1.00598	0.846	1.19621
Keratin-1	Wald ratio	-0.279101	0.236028	0.237009	0.999879	0.756463	0.476296	1.20143
K2C5	Inverse variance weighted	-0.0452332	0.157477	0.773931	0.999879	0.955775	0.701954	1.30138
MMP19	Wald ratio	0.0243768	0.157414	0.876933	0.999879	1.02468	0.752651	1.39502
Apo F	Inverse variance weighted	-0.0315157	0.107938	0.770303	0.999879	0.968976	0.784213	1.19727
INHBC	Wald ratio	-0.0581917	0.27142	0.830237	0.999879	0.943469	0.55423	1.60607
STAT6	Wald ratio	-0.161477	0.183997	0.380157	0.999879	0.850886	0.593267	1.22037
ARHGP	Inverse variance weighted	0.146944	0.208782	0.481549	0.999879	1.15829	0.769304	1.74396
LRIG3	Wald ratio	-0.414345	0.29112	0.154655	0.999879	0.660773	0.373462	1.16912
UBP15	Wald ratio	-0.190728	0.260429	0.463948	0.999879	0.826357	0.496005	1.37673
WIF-1	Wald ratio	-0.00704	0.273158	0.979439	0.999879	0.992985	0.581334	1.69613
IL-22	Wald ratio	0.601809	0.331531	0.0694864	0.999879	1.82542	0.953142	3.49597
CBPM	Inverse variance weighted	-0.250994	0.165812	0.130096	0.999879	0.778027	0.56215	1.0768
Lysozyme	Wald ratio	0.0362194	0.0974555	0.710153	0.999879	1.03688	0.856592	1.25512
Lumican	Inverse variance weighted	0.136497	0.20942	0.514541	0.999879	1.14625	0.760357	1.72799
PLXC1	Inverse variance weighted	0.13171	0.0860622	0.125916	0.999879	1.14078	0.963703	1.35039
NET4	Inverse variance weighted	0.0999704	0.0707868	0.157869	0.999879	1.10514	0.96197	1.26961
NT5D3	Inverse variance weighted	0.0421077	0.124729	0.735669	0.999879	1.04301	0.8168	1.33186
Endoplasmin	Inverse variance weighted	-0.125632	0.0803414	0.117883	0.999879	0.88194	0.753444	1.03235
CHSTB	Inverse variance weighted	-0.0686328	0.0613428	0.263208	0.999879	0.933669	0.827899	1.05295
SELPL	Inverse variance weighted	-0.0757702	0.0612481	0.216049	0.999879	0.927029	0.822163	1.04527
MMAB	Wald ratio	0.0989856	0.352958	0.779135	0.999879	1.10405	0.552771	2.20512
TESC	Inverse variance weighted	0.130644	0.0998264	0.190631	0.999879	1.13956	0.937053	1.38584
PSMD9	Wald ratio	-0.0994275	0.135597	0.4634	0.999879	0.905356	0.69406	1.18098
T132B	Inverse variance weighted	0.138333	0.165763	0.403989	0.999879	1.14836	0.829806	1.5892
T132C	Inverse variance weighted	-0.074523	0.059515	0.210507	0.999879	0.928186	0.82599	1.04303
T132D	Inverse variance weighted	0.288446	0.171754	0.0930718	0.999879	1.33435	0.952951	1.8684
TAJ	Wald ratio	0.0207189	0.29267	0.943563	0.999879	1.02094	0.575271	1.81186
C1T9A	Inverse variance weighted	0.131373	0.0786319	0.0947747	0.999879	1.14039	0.977511	1.33042
B3GLT	Inverse variance weighted	-0.118007	0.0681316	0.0832652	0.999879	0.88869	0.777598	1.01565
KLOTHO	Inverse variance weighted	-0.160872	0.0912755	0.0779865	0.999879	0.851401	0.711933	1.01819
DCAK1	Inverse variance weighted	-0.0256839	0.0789827	0.745042	0.999879	0.974643	0.834861	1.13783
Periostin	Inverse variance weighted	-0.0738843	0.0679493	0.276885	0.999879	0.928779	0.812967	1.06109
TAFI	Inverse variance weighted	0.024689	0.074813	0.741393	0.999879	1.025	0.885197	1.18687
Esterase D	Inverse variance weighted	-0.0206886	0.0588944	0.725376	0.999879	0.979524	0.872737	1.09938
PCDH9	Inverse variance weighted	0.0156032	0.10764	0.884744	0.999879	1.01573	0.82253	1.2543
CLN5	Inverse variance weighted	0.00278393	0.129389	0.982834	0.999879	1.00279	0.778163	1.29225
SLIK5	Inverse variance weighted	-0.0659445	0.107934	0.541218	0.999879	0.936183	0.75768	1.15674
GPC5	Inverse variance weighted	0.0260185	0.0995291	0.793772	0.999879	1.02636	0.844459	1.24744
EFNB2	Wald ratio	-0.0949633	0.285853	0.739731	0.999879	0.909406	0.51932	1.59251
BAFF	Wald ratio	0.492846	0.241375	0.041169	0.999879	1.63697	1.01995	2.62726
Coagulation Factor VII	Inverse variance weighted	-0.111116	0.0913922	0.224055	0.999879	0.894835	0.748081	1.07038
MCF2L	Wald ratio	-0.0991829	0.0782038	0.204705	0.999879	0.905577	0.776885	1.05559
Coagulation Factor Xa	Wald ratio	-0.102789	0.169674	0.544646	0.999879	0.902317	0.647038	1.25831
Coagulation Factor X	Inverse variance weighted	0.0930546	0.146188	0.524423	0.999879	1.09752	0.824092	1.46167
GAS-6	Inverse variance weighted	-0.0182289	0.0626646	0.771131	0.999879	0.981936	0.868445	1.11026
PNP	Inverse variance weighted	-0.128859	0.198235	0.515671	0.999879	0.879098	0.596069	1.29652
RNAS4	Inverse variance weighted	0.0787249	0.054878	0.151417	0.999879	1.08191	0.971576	1.20477
Angiogenin	Inverse variance weighted	-0.00346961	0.0360006	0.923222	0.999879	0.996536	0.928643	1.06939
RNAS6	Inverse variance weighted	0.0170077	0.158513	0.914555	0.999879	1.01715	0.745516	1.38776
RNase 1	Inverse variance weighted	0.0372219	0.0558715	0.50528	0.999879	1.03792	0.930265	1.15804
ECP	Inverse variance weighted	0.0152681	0.0432487	0.724065	0.999879	1.01539	0.932861	1.10521
RNase 2	Wald ratio	-0.135047	0.117986	0.252375	0.999879	0.873675	0.693294	1.10099
AP1G2	Wald ratio	0.183722	0.183602	0.316994	0.999879	1.20168	0.838502	1.72217
GMPR2	Wald ratio	0.0504828	0.0683868	0.460396	0.999879	1.05178	0.91984	1.20264
PSME1	Wald ratio	-0.240585	0.305817	0.431459	0.999879	0.786168	0.431717	1.43163
PSME2	Wald ratio	-0.2369	0.223137	0.288382	0.999879	0.78907	0.509539	1.22195
Granzyme B	Wald ratio	-0.105188	0.196261	0.591987	0.999879	0.900156	0.612713	1.32245
COCH	Inverse variance weighted	0.0868707	0.0573114	0.129578	0.999879	1.09076	0.974862	1.22043
DTD2	Wald ratio	-0.273947	0.154345	0.0759145	0.999879	0.760372	0.561882	1.02898
COF2	Wald ratio	0.0690613	0.152238	0.650088	0.999879	1.0715	0.79507	1.44404
F177A	Inverse variance weighted	-0.0454586	0.12267	0.710954	0.999879	0.955559	0.751344	1.21528
MDGA2	Inverse variance weighted	-0.0432208	0.0401399	0.28159	0.999879	0.9577	0.885241	1.03609
MGAT2	Wald ratio	-0.186763	0.125373	0.136314	0.999879	0.82964	0.648889	1.06074
PYGL	Inverse variance weighted	0.27262	0.129568	0.0353728	0.999879	1.3134	1.01884	1.69312
NID2	Inverse variance weighted	-0.00960103	0.0963768	0.920646	0.999879	0.990445	0.81996	1.19638
Galectin-3	Wald ratio	0.175121	0.116522	0.132866	0.999879	1.19139	0.948131	1.49706
MAX	Wald ratio	-0.105555	0.094315	0.263065	0.999879	0.899825	0.747955	1.08253
FUT8	Inverse variance weighted	-0.0315751	0.052232	0.5455	0.999879	0.968918	0.874634	1.07337
GLTL1	Inverse variance weighted	-0.0403276	0.0626935	0.520062	0.999879	0.960475	0.849416	1.08605
SMOC1	Inverse variance weighted	0.0159065	0.108947	0.883919	0.999879	1.01603	0.820674	1.2579
MAAI	Inverse variance weighted	-0.0947334	0.0547307	0.0834696	0.999879	0.909615	0.81709	1.01262
FLRT2	Inverse variance weighted	0.00868527	0.0555478	0.875752	0.999879	1.00872	0.904667	1.12475
fibulin 5	Wald ratio	-0.0199238	0.22889	0.930636	0.999879	0.980273	0.62591	1.53526
ATX3	Inverse variance weighted	0.00501955	0.070225	0.943017	0.999879	1.00503	0.875797	1.15334
LGMN	Inverse variance weighted	0.114879	0.0847003	0.175003	0.999879	1.12174	0.950152	1.32431
CgA	Inverse variance weighted	-0.0684978	0.0591929	0.247193	0.999879	0.933796	0.831507	1.04867
protein Z inhibitor	Inverse variance weighted	-0.0231725	0.0257672	0.368492	0.999879	0.977094	0.928972	1.02771
a1-Antitrypsin	Inverse variance weighted	0.0800314	0.0517718	0.122141	0.999879	1.08332	0.978787	1.19902
SPA11	Inverse variance weighted	-0.0309955	0.049989	0.535227	0.999879	0.96948	0.878997	1.06928
SPA9	Inverse variance weighted	-0.0160409	0.0667838	0.810182	0.999879	0.984087	0.863348	1.12171
Vaspin	Inverse variance weighted	0.00399902	0.0273468	0.883737	0.999879	1.00401	0.951609	1.05929
Kallistatin	Inverse variance weighted	0.117902	0.131591	0.370267	0.999879	1.12513	0.869344	1.45619
PCI	Inverse variance weighted	-0.00468838	0.0581651	0.935756	0.999879	0.995323	0.888081	1.11551
alpha-1-antichymotrypsin complex	Wald ratio	0.134266	0.228335	0.556516	0.999879	1.1437	0.731053	1.78926
a1-Antichymotrypsin	Wald ratio	0.152858	0.216594	0.480352	0.999879	1.16516	0.762109	1.78137
TCL1A	Inverse variance weighted	0.0286782	0.0806698	0.722214	0.999879	1.02909	0.878592	1.20538
DLK1	Inverse variance weighted	0.0656459	0.0814203	0.420093	0.999879	1.06785	0.910339	1.25261
CINP	Wald ratio	-0.283347	0.306402	0.355093	0.999879	0.753259	0.413171	1.37328
KLC1	Wald ratio	0.415362	0.18583	0.025406	0.999879	1.51492	1.05247	2.18058
PURA1	Inverse variance weighted	-0.0237541	0.062335	0.70315	0.999879	0.976526	0.864218	1.10343
IVD	Inverse variance weighted	0.147557	0.194876	0.448941	0.999879	1.159	0.791044	1.69811
HAI-1	Wald ratio	-0.202583	0.105618	0.0551006	0.999879	0.816619	0.66392	1.00444
DJC17	Wald ratio	0.0701586	0.177535	0.692708	0.999879	1.07268	0.757441	1.51911
DLL4	Wald ratio	-0.422677	0.274226	0.123232	0.999879	0.65529	0.382832	1.12165
IP3KA	Wald ratio	-0.112117	0.238513	0.638307	0.999879	0.89394	0.560121	1.42671
GATM	Wald ratio	0.0527039	0.102041	0.605508	0.999879	1.05412	0.863038	1.2875
DUT	Wald ratio	-0.117718	0.28609	0.680728	0.999879	0.888947	0.507401	1.5574
UBP8	Wald ratio	-0.133058	0.25148	0.596736	0.999879	0.875414	0.534748	1.4331
SCG3	Inverse variance weighted	-0.0833653	0.0339884	0.0141766	0.999879	0.920015	0.860723	0.983391
MYZAP	Wald ratio	0.12625	0.254339	0.619622	0.999879	1.13457	0.689179	1.86779
annexin II	Inverse variance weighted	-0.00861043	0.0396338	0.828014	0.999879	0.991427	0.917326	1.07151
DAPK2	Inverse variance weighted	0.0645238	0.12774	0.613477	0.999879	1.06665	0.8304	1.37012
SNX1	Inverse variance weighted	-0.313331	0.135988	0.0212166	0.999879	0.731008	0.559972	0.954283
IGDC4	Inverse variance weighted	0.0463378	0.0601675	0.441213	0.999879	1.04743	0.930912	1.17853
NEO1	Inverse variance weighted	-0.27343	0.17991	0.128557	0.999879	0.760765	0.534698	1.08241
ISLR2	Wald ratio	-0.748755	0.348513	0.0316797	0.999879	0.472955	0.238869	0.93644
Semaphorin-7A	Wald ratio	0.196543	0.216577	0.364144	0.999879	1.21719	0.796166	1.86085
ULK3	Wald ratio	0.234357	0.194448	0.22811	0.999879	1.2641	0.8635	1.85053
SPN1	Wald ratio	0.0584447	0.136862	0.669355	0.999879	1.06019	0.810742	1.38638
PTN9	Wald ratio	-0.0620243	0.259156	0.810848	0.999879	0.93986	0.565543	1.56193
ETFA	Wald ratio	-0.0900256	0.29641	0.761341	0.999879	0.913908	0.511203	1.63385
LIGO1	Wald ratio	-0.02318	0.276027	0.933074	0.999879	0.977087	0.568819	1.67839
MTHFS	Wald ratio	0.0965523	0.135141	0.474944	0.999879	1.10137	0.84508	1.43538
FAAA	Wald ratio	0.103761	0.0962306	0.280922	0.999879	1.10933	0.918649	1.3396
STAR5	Inverse variance weighted	-0.0223743	0.0678686	0.741649	0.999879	0.977874	0.856075	1.117
IL-16	Wald ratio	-0.0600257	0.263259	0.819638	0.999879	0.94174	0.562135	1.57769
HOME2	Wald ratio	-0.124682	0.25391	0.623392	0.999879	0.882777	0.536684	1.45206
HDGR3	Wald ratio	0.0710633	0.174462	0.683766	0.999879	1.07365	0.762707	1.51136
TrkC	Inverse variance weighted	-0.129077	0.116151	0.266447	0.999879	0.878907	0.699959	1.1036
Aggrecan	Wald ratio	0.0219029	0.159207	0.890577	0.999879	1.02214	0.748156	1.39647
RGMA	Inverse variance weighted	0.0927062	0.177968	0.602426	0.999879	1.09714	0.774056	1.55507
IGF-I sR	Wald ratio	-0.192952	0.270968	0.476414	0.999879	0.824522	0.484785	1.40235
HBAZ	Inverse variance weighted	-0.0882954	0.061853	0.153435	0.999879	0.91549	0.810967	1.03349
GNPTG	Wald ratio	-0.00308611	0.312785	0.992128	0.999879	0.996919	0.540022	1.84038
NDKM	Wald ratio	-0.121329	0.169256	0.473475	0.999879	0.885743	0.635673	1.23419
DECR2	Inverse variance weighted	-0.0385181	0.196915	0.844918	0.999879	0.962214	0.654115	1.41543
WFKN1	Inverse variance weighted	0.114479	0.10823	0.290177	0.999879	1.12129	0.906964	1.38626
TRYB1	Wald ratio	0.0218613	0.0631435	0.729181	0.999879	1.0221	0.90312	1.15676
TPSB2	Inverse variance weighted	-0.0403408	0.215242	0.851331	0.999879	0.960462	0.629886	1.46453
GLO2	Inverse variance weighted	0.0330446	0.167881	0.843957	0.999879	1.0336	0.743786	1.43633
IGFALS	Wald ratio	0.110093	0.123559	0.372923	0.999879	1.11638	0.876268	1.42229
HERV1	Wald ratio	-0.235466	0.27841	0.397691	0.999879	0.790203	0.457879	1.36372
Neuropeptide W	Wald ratio	-0.037596	0.274112	0.890908	0.999879	0.963102	0.562786	1.64817
PGP	Wald ratio	0.367939	0.32647	0.259732	0.999879	1.44475	0.761899	2.73962
Marapsin	Inverse variance weighted	-0.238106	0.0911854	0.0090216	0.999879	0.788119	0.659133	0.942346
U773	Wald ratio	-0.0651861	0.0996061	0.512829	0.999879	0.936893	0.770732	1.13888
BSSP4	Inverse variance weighted	0.021686	0.062669	0.729312	0.999879	1.02192	0.903802	1.15548
NAGPA	Inverse variance weighted	0.00540323	0.0383151	0.887853	0.999879	1.00542	0.932679	1.08383
Phosphomannomutase 2	Wald ratio	0.0876442	0.122471	0.474219	0.999879	1.0916	0.858645	1.38776
NDE1	Wald ratio	0.128213	0.233854	0.583514	0.999879	1.13679	0.718822	1.7978
SULT 1A3	Wald ratio	-0.163076	0.163484	0.31852	0.999879	0.849527	0.616619	1.17041
ERK-1	Wald ratio	-0.0582375	0.205459	0.776831	0.999879	0.943426	0.630693	1.41123
Prostasin	Wald ratio	-0.142833	0.253314	0.572852	0.999879	0.866899	0.527646	1.42428
CBLN1	Inverse variance weighted	-0.00483085	0.0575894	0.933148	0.999879	0.995181	0.888957	1.1141
MDC	Inverse variance weighted	-0.0872055	0.105423	0.408125	0.999879	0.916489	0.7454	1.12685
TARC	Inverse variance weighted	0.0311963	0.0632958	0.622108	0.999879	1.03169	0.911318	1.16796
GPR56	Wald ratio	0.07345	0.26397	0.780819	0.999879	1.07621	0.64151	1.80549
Cadherin-5	Inverse variance weighted	-0.0976249	0.108844	0.369758	0.999879	0.906989	0.732744	1.12267
DPEP2	Wald ratio	0.202019	0.108608	0.062874	0.999879	1.22387	0.989207	1.5142
NAD(P)H dehydrogenase	Wald ratio	-0.0915355	0.0933027	0.326564	0.999879	0.912529	0.760021	1.09564
DD19A	Wald ratio	0.386298	0.291194	0.184641	0.999879	1.47152	0.831568	2.60397
DEAD-box protein 19B	Wald ratio	0.399618	0.301235	0.184641	0.999879	1.49126	0.826296	2.69134
HPT	Inverse variance weighted	-0.00634906	0.0271826	0.815318	0.999879	0.993671	0.942116	1.04805
Haptoglobin, Mixed Type	Inverse variance weighted	-0.00620364	0.0251638	0.805272	0.999879	0.993816	0.945989	1.04406
TXN4B	Inverse variance weighted	-0.0192758	0.155698	0.901472	0.999879	0.980909	0.722929	1.33095
CTRB2	Inverse variance weighted	0.108114	0.0760904	0.155358	0.999879	1.11417	0.959807	1.29337
WWOX	Wald ratio	0.0462143	0.238686	0.846474	0.999879	1.0473	0.65599	1.67203
PLCG2	Inverse variance weighted	-0.011409	0.103793	0.912472	0.999879	0.988656	0.806668	1.2117
WFDC1	Inverse variance weighted	-0.0337494	0.230305	0.883493	0.999879	0.966814	0.615606	1.51839
CRLD2	Inverse variance weighted	-0.0950965	0.0769604	0.216587	0.999879	0.909285	0.78197	1.05733
MTHFSD	Wald ratio	-0.0255589	0.0906344	0.777944	0.999879	0.974765	0.816113	1.16426
ERG19	Wald ratio	0.14618	0.262206	0.577186	0.999879	1.1574	0.692294	1.93499
DPEP1	Inverse variance weighted	-0.0394515	0.129648	0.760902	0.999879	0.961317	0.745603	1.23944
SREC-I	Wald ratio	-0.09732	0.0808869	0.228914	0.999879	0.907266	0.774252	1.06313
a2-Antiplasmin	Inverse variance weighted	-0.0304569	0.0416386	0.464499	0.999879	0.970002	0.893983	1.05249
PEDF	Inverse variance weighted	0.0445877	0.0597555	0.455565	0.999879	1.0456	0.930035	1.17552
CXCL16, soluble	Inverse variance weighted	0.0376776	0.0905504	0.67734	0.999879	1.0384	0.869531	1.24006
GLTD2	Inverse variance weighted	-0.0721442	0.0747014	0.33416	0.999879	0.930397	0.803676	1.0771
GP1BA	Wald ratio	-0.0568004	0.119717	0.635174	0.999879	0.944783	0.747183	1.19464
ENOB	Wald ratio	0.0321427	0.148862	0.829048	0.999879	1.03266	0.77134	1.38253
CD68	Wald ratio	0.188885	0.320712	0.555891	0.999879	1.2079	0.644223	2.26479
ASGR1	Inverse variance weighted	0.0551105	0.158052	0.727325	0.999879	1.05666	0.775171	1.44036
AT1B2	Inverse variance weighted	0.11439	0.0920465	0.213964	0.999879	1.12119	0.936111	1.34286
ACADV	Wald ratio	0.440532	0.333004	0.185868	0.999879	1.55353	0.808839	2.98387
TWEAK	Inverse variance weighted	0.170783	0.0888354	0.0545475	0.999879	1.18623	0.996671	1.41185
SAT2	Wald ratio	-0.049052	0.124884	0.694482	0.999879	0.952132	0.745407	1.21619
SHBG	Inverse variance weighted	-0.0646145	0.0654783	0.323737	0.999879	0.937429	0.824522	1.0658
NET1	Wald ratio	-0.374157	0.159831	0.0192344	0.999879	0.687869	0.502869	0.940928
FLII	Wald ratio	0.189277	0.185888	0.308567	0.999879	1.20838	0.839404	1.73953
Aldehyde dehydrogenase, class 3	Wald ratio	-0.127496	0.133217	0.338539	0.999879	0.880297	0.678005	1.14295
SDF2	Wald ratio	0.0246775	0.0676967	0.715462	0.999879	1.02498	0.89762	1.17042
Eotaxin	Wald ratio	0.02381	0.275655	0.931167	0.999879	1.0241	0.596621	1.75785
Ck-b-8-1	Inverse variance weighted	-0.0199877	0.0412204	0.627749	0.999879	0.980211	0.904132	1.06269
RANTES	Wald ratio	0.0844992	0.0832035	0.309833	0.999879	1.08817	0.924429	1.28092
HCC-1	Inverse variance weighted	-0.037511	0.060605	0.535954	0.999879	0.963184	0.855305	1.08467
PARC	Inverse variance weighted	-0.0869377	0.0562094	0.121942	0.999879	0.916734	0.821102	1.0235
MPIF-1	Inverse variance weighted	-0.00822648	0.0315404	0.794229	0.999879	0.991807	0.932351	1.05505
MIP-5	Inverse variance weighted	-0.245626	0.237767	0.301578	0.999879	0.782214	0.490834	1.24657
HCC-4	Wald ratio	-0.06234	0.143358	0.663667	0.999879	0.939563	0.70941	1.24438
MIP-1a	Inverse variance weighted	0.0337359	0.1417	0.81182	0.999879	1.03431	0.78349	1.36543
LD78-beta	Wald ratio	0.53325	0.263929	0.0433387	0.999879	1.70446	1.01608	2.85923
LAG-1	Wald ratio	0.00753077	0.210279	0.971431	0.999879	1.00756	0.667233	1.52147
IGFBP-4	Wald ratio	0.106963	0.278418	0.700844	0.999879	1.11289	0.644851	1.92065
Keratin 20	Wald ratio	-0.134103	0.292845	0.647001	0.999879	0.8745	0.492589	1.55251
NAG	Wald ratio	-0.0908705	0.0384384	0.0180759	0.999879	0.913136	0.846869	0.984589
CN37	Wald ratio	0.210061	0.227751	0.356358	0.999879	1.23375	0.789519	1.92794
Amine oxidase	Wald ratio	0.157294	0.314564	0.617049	0.999879	1.17034	0.631756	2.16807
LGP2	Wald ratio	0.35824	0.279298	0.199616	0.999879	1.43081	0.827635	2.47357
STAT3	Wald ratio	-0.003656	0.114098	0.974438	0.999879	0.996351	0.796691	1.24605
GRN	Wald ratio	-0.0789195	0.0798959	0.323261	0.999879	0.924114	0.790163	1.08077
HEXI2	Wald ratio	-0.0280467	0.196584	0.886551	0.999879	0.972343	0.661429	1.42941
CO1A1	Wald ratio	-0.0220167	0.266341	0.934119	0.999879	0.978224	0.580396	1.64874
CHAD	Wald ratio	0.00815833	0.293248	0.977805	0.999879	1.00819	0.567447	1.79127
NDP kinase B	Wald ratio	-0.00794143	0.107471	0.941095	0.999879	0.99209	0.803655	1.22471
Carbonic Anhydrase X	Inverse variance weighted	0.0621234	0.0761353	0.414523	0.999879	1.06409	0.916584	1.23534
Noggin	Inverse variance weighted	-0.219732	0.158288	0.165083	0.999879	0.802734	0.588619	1.09474
DYL2	Wald ratio	0.106943	0.297928	0.719628	0.999879	1.11287	0.620645	1.99548
PERL	Wald ratio	-0.0470983	0.0638814	0.460954	0.999879	0.953994	0.841722	1.08124
Myeloperoxidase	Inverse variance weighted	0.0565229	0.0585886	0.334674	0.999879	1.05815	0.943357	1.18691
MRC2	Wald ratio	-0.0213729	0.148358	0.885451	0.999879	0.978854	0.731869	1.30919
ACE	Inverse variance weighted	0.021036	0.0801688	0.793016	0.999879	1.02126	0.87276	1.19502
b2-Glycoprotein I	Wald ratio	-0.109694	0.32589	0.73642	0.999879	0.896108	0.473105	1.69732
CLM6	Inverse variance weighted	-0.0310199	0.0639545	0.627654	0.999879	0.969456	0.855242	1.09892
Sphingosine kinase 1	Wald ratio	0.0346067	0.290513	0.905178	0.999879	1.03521	0.585787	1.82945
MXRA7	Inverse variance weighted	0.0273288	0.0550649	0.619682	0.999879	1.02771	0.922564	1.14483
LG3BP	Inverse variance weighted	-0.00953609	0.0905028	0.916084	0.999879	0.990509	0.829509	1.18276
TIMP-2	Wald ratio	-0.24085	0.27226	0.376355	0.999879	0.78596	0.460944	1.34015
ENASE	Inverse variance weighted	0.0311446	0.0422265	0.46078	0.999879	1.03163	0.94969	1.12065
ENPP7	Inverse variance weighted	0.000502054	0.0244679	0.983629	0.999879	1.0005	0.953653	1.04965
GAA	Inverse variance weighted	-0.00711799	0.12507	0.954615	0.999879	0.992907	0.777046	1.26873
NPTX1	Inverse variance weighted	0.13583	0.223356	0.543098	0.999879	1.14549	0.739378	1.77466
AP4AT	Wald ratio	-0.0360391	0.243591	0.882383	0.999879	0.964603	0.598411	1.55488
DCXR	Wald ratio	-0.0341142	0.198103	0.863277	0.999879	0.966461	0.655474	1.425
CD7	Wald ratio	-0.158276	0.0926938	0.0877255	0.999879	0.853614	0.711801	1.02368
SECTM1	Wald ratio	-0.0898989	0.0909244	0.3228	0.999879	0.914024	0.764823	1.09233
Protein disulfide-isomerase	Wald ratio	-0.201629	0.213555	0.345091	0.999879	0.817398	0.537839	1.24227
COLEC12	Inverse variance weighted	0.0141783	0.0786587	0.856956	0.999879	1.01428	0.869364	1.18335
TWSG1	Inverse variance weighted	0.000201736	0.124268	0.998705	0.999879	1.0002	0.783987	1.27605
RAB31	Wald ratio	0.214977	0.138196	0.119805	0.999879	1.23983	0.945645	1.62554
SNAG	Wald ratio	0.1785	0.232281	0.442211	0.999879	1.19542	0.758228	1.88471
Carbohydrate sulfotransferase 9	Inverse variance weighted	-0.0589514	0.0803471	0.463126	0.999879	0.942753	0.805387	1.10355
Desmoglein-2	Inverse variance weighted	0.0178109	0.075373	0.813197	0.999879	1.01797	0.878166	1.18003
B4GT6	Inverse variance weighted	0.0833699	0.109557	0.446675	0.999879	1.08694	0.8769	1.3473
MARE2	Wald ratio	0.0635793	0.109431	0.56124	0.999879	1.06564	0.85993	1.32057
HDHD2	Wald ratio	-0.212871	0.197788	0.28181	0.999879	0.80826	0.548518	1.191
Maspin	Wald ratio	-0.16721	0.124754	0.180143	0.999879	0.846022	0.662504	1.08038
SPB13	Wald ratio	-0.0919195	0.114017	0.420134	0.999879	0.912179	0.729502	1.1406
SPB8	Inverse variance weighted	0.0281903	0.133196	0.832384	0.999879	1.02859	0.792253	1.33543
Cytochrome b5	Wald ratio	-0.244685	0.214307	0.253558	0.999879	0.782951	0.514414	1.19167
CNDP1	Inverse variance weighted	-0.018676	0.0487325	0.701546	0.999879	0.981497	0.892087	1.07987
ZADH2	Wald ratio	-0.106699	0.181602	0.55684	0.999879	0.898796	0.62962	1.28305
PRS57	Inverse variance weighted	-0.0342405	0.0429708	0.425548	0.999879	0.966339	0.888285	1.05125
Elastase	Inverse variance weighted	0.0386788	0.0659527	0.557564	0.999879	1.03944	0.913393	1.18287
Proteinase-3	Inverse variance weighted	-0.0323218	0.0377831	0.392299	0.999879	0.968195	0.899086	1.04262
Factor D	Inverse variance weighted	-0.170984	0.120253	0.155064	0.999879	0.842835	0.665857	1.06685
HMHA1	Inverse variance weighted	-0.214131	0.113342	0.0588579	0.999879	0.807242	0.646436	1.00805
IL27B	Inverse variance weighted	-0.0128181	0.0394075	0.744976	0.999879	0.987264	0.913879	1.06654
PTPRS	Wald ratio	-0.153142	0.182999	0.402679	0.999879	0.858008	0.599405	1.22818
FUT5	Inverse variance weighted	-0.0110241	0.0432617	0.79886	0.999879	0.989036	0.90863	1.07656
Fucosyltransferase 3	Inverse variance weighted	0.0117344	0.0427253	0.783587	0.999879	1.0118	0.930524	1.10018
LIGHT	Inverse variance weighted	0.00615939	0.119311	0.958828	0.999879	1.00618	0.796371	1.27126
MCEM1	Wald ratio	-0.00736	0.354133	0.983419	0.999879	0.992667	0.49586	1.98723
VAV	Wald ratio	0.292234	0.293621	0.319602	0.999879	1.33942	0.753321	2.3815
IR	Wald ratio	-0.160503	0.20646	0.43692	0.999879	0.851715	0.568267	1.27655
resistin	Inverse variance weighted	0.0667197	0.0477684	0.162494	0.999879	1.069	0.973452	1.17392
CD23	Inverse variance weighted	-0.0350251	0.0875685	0.689176	0.999879	0.965581	0.813297	1.14638
DC-SIGN	Inverse variance weighted	-0.0605776	0.0717069	0.398225	0.999879	0.941221	0.817812	1.08325
TECK	Inverse variance weighted	0.0538033	0.0840399	0.522035	0.999879	1.05528	0.895015	1.24424
ANGL4	Wald ratio	-0.0662053	0.17339	0.702588	0.999879	0.935939	0.666277	1.31474
NOE2	Inverse variance weighted	0.164547	0.0720706	0.022422	0.999879	1.17886	1.02356	1.35772
sICAM-5	Inverse variance weighted	-0.0208398	0.0465033	0.654055	0.999879	0.979376	0.894057	1.07284
ICAM4	Wald ratio	-0.0973056	0.184887	0.598681	0.999879	0.907279	0.631484	1.30353
GLU2B	Wald ratio	0.274894	0.171686	0.109346	0.999879	1.31639	0.940248	1.84301
TrATPase	Wald ratio	0.00963	0.18221	0.957851	0.999879	1.00968	0.706451	1.44305
Calponin-1	Wald ratio	-0.465253	0.281362	0.0982134	0.999879	0.627976	0.361779	1.09004
TCCR	Wald ratio	0.296173	0.237783	0.212926	0.999879	1.3447	0.843765	2.14304
EMR2	Inverse variance weighted	-0.00298142	0.046823	0.94923	0.999879	0.997023	0.909596	1.09285
HSP 40	Wald ratio	0.002218	0.340836	0.994808	0.999879	1.00222	0.513852	1.95474
PGRP-L	Inverse variance weighted	0.0528859	0.0973989	0.587142	0.999879	1.05431	0.871085	1.27607
Tropomyosin 4	Wald ratio	-0.0013175	0.276491	0.996198	0.999879	0.998683	0.580863	1.71704
6PGL	Wald ratio	0.0911108	0.178112	0.608975	0.999879	1.09539	0.772604	1.55303
GT251	Wald ratio	0.162958	0.128593	0.205069	0.999879	1.17699	0.914769	1.51437
IL-12 Rb1	Wald ratio	-0.00141	0.216181	0.994796	0.999879	0.998591	0.653688	1.52547
COMP	Inverse variance weighted	-0.0829163	0.0892747	0.353005	0.999879	0.920428	0.772677	1.09643
TFAR19	Wald ratio	-0.037013	0.088925	0.677244	0.999879	0.963664	0.809526	1.14715
ANR27	Wald ratio	0.299056	0.331476	0.366953	0.999879	1.34859	0.704239	2.58248
KIRR2	Inverse variance weighted	-0.188883	0.130361	0.147358	0.999879	0.827883	0.641215	1.06889
TBCB	Wald ratio	-0.127554	0.242103	0.598291	0.999879	0.880246	0.547673	1.41477
PP14A	Inverse variance weighted	0.0106006	0.122551	0.931069	0.999879	1.01066	0.794852	1.28505
SPINT2	Inverse variance weighted	0.0935231	0.0851055	0.271808	0.999879	1.09804	0.929337	1.29736
Galectin-4	Wald ratio	-0.20409	0.3248	0.529771	0.999879	0.815389	0.431409	1.54113
ECH1	Wald ratio	-0.104931	0.0571218	0.066214	0.999879	0.900387	0.805019	1.00705
SYSM	Wald ratio	-0.07923	0.152153	0.602557	0.999879	0.923827	0.685608	1.24482
PLD3	Wald ratio	-0.0844107	0.326718	0.796129	0.999879	0.919054	0.484432	1.74361
MIA	Wald ratio	0.0418433	0.273803	0.878538	0.999879	1.04273	0.609686	1.78336
CD177	Inverse variance weighted	-0.00296383	0.0247278	0.904595	0.999879	0.997041	0.94987	1.04655
B3GN8	Inverse variance weighted	-0.0397201	0.0454342	0.381992	0.999879	0.961058	0.879175	1.05057
PSG3	Inverse variance weighted	0.0621076	0.111683	0.578138	0.999879	1.06408	0.854883	1.32446
CEAM8	Wald ratio	-0.0533557	0.251933	0.832274	0.999879	0.948043	0.5786	1.55338
PSG5	Inverse variance weighted	0.159801	0.0989809	0.106427	0.999879	1.17328	0.966377	1.42448
BCAM	Wald ratio	-0.327523	0.199402	0.100481	0.999879	0.720706	0.487555	1.06535
LYPD3	Inverse variance weighted	0.0802543	0.123054	0.514281	0.999879	1.08356	0.85135	1.37911
suPAR	Wald ratio	0.149789	0.0943112	0.112231	0.999879	1.16159	0.965547	1.39744
Apo C-I	Wald ratio	-0.28744	0.332896	0.387889	0.999879	0.750182	0.390661	1.44057
QPCTL	Wald ratio	0.374334	0.220394	0.0894182	0.999879	1.45402	0.943991	2.23962
PGRP-S	Wald ratio	-0.06426	0.0949611	0.498597	0.999879	0.937761	0.778502	1.1296
SELW	Inverse variance weighted	-0.157926	0.12603	0.210177	0.999879	0.853913	0.667013	1.09318
CAH11	Wald ratio	-0.0472556	0.116676	0.685467	0.999879	0.953844	0.758858	1.19893
NUCB1	Inverse variance weighted	0.0537924	0.0846598	0.525171	0.999879	1.05527	0.893918	1.24573
DHB14	Inverse variance weighted	0.302014	0.165379	0.0678223	0.999879	1.35258	0.978113	1.87041
IRF-3	Wald ratio	0.0165486	0.239304	0.944868	0.999879	1.01669	0.636044	1.62513
PNKP	Wald ratio	-0.0232136	0.149715	0.87678	0.999879	0.977054	0.728583	1.31026
LRC4B	Wald ratio	0.378037	0.309353	0.221699	0.999879	1.45942	0.795889	2.67612
SCGF-beta	Inverse variance weighted	-0.0260537	0.0528004	0.621703	0.999879	0.974283	0.878497	1.08051
SCGF-alpha	Inverse variance weighted	-0.190543	0.172511	0.269363	0.999879	0.82651	0.589392	1.15902
kallikrein 8	Inverse variance weighted	-0.0148895	0.0674471	0.825281	0.999879	0.985221	0.86322	1.12446
kallikrein 10	Inverse variance weighted	0.0166604	0.0413721	0.687171	0.999879	1.0168	0.937603	1.10269
Kallikrein 7	Inverse variance weighted	0.000929515	0.0430028	0.982755	0.999879	1.00093	0.920024	1.08895
kallikrein 14	Inverse variance weighted	-0.0613272	0.0763083	0.421584	0.999879	0.940515	0.809862	1.09225
Kallikrein 11	Inverse variance weighted	-0.00335454	0.127227	0.978965	0.999879	0.996651	0.776686	1.27891
kallikrein 12	Wald ratio	0.103296	0.118247	0.382356	0.999879	1.10882	0.879442	1.39803
kallikrein 13	Inverse variance weighted	0.102493	0.178702	0.566279	0.999879	1.10793	0.780545	1.57263
Siglec-5	Inverse variance weighted	-0.00498901	0.0855594	0.953501	0.999879	0.995023	0.841402	1.17669
Siglec-7	Inverse variance weighted	0.0867692	0.0783548	0.268126	0.999879	1.09064	0.935377	1.27169
Siglec-3	Inverse variance weighted	0.0167758	0.147091	0.909197	0.999879	1.01692	0.762219	1.35672
IGLO5	Inverse variance weighted	-0.0184727	0.275009	0.946445	0.999879	0.981697	0.572644	1.68295
SIG14	Inverse variance weighted	0.0241667	0.117362	0.836857	0.999879	1.02446	0.813944	1.28943
SIG12	Wald ratio	-0.0374878	0.288362	0.896565	0.999879	0.963206	0.547344	1.69503
Siglec-6	Inverse variance weighted	0.0206077	0.0895448	0.817985	0.999879	1.02082	0.856501	1.21667
ILT-4	Inverse variance weighted	0.105517	0.179011	0.555564	0.999879	1.11128	0.782435	1.57835
LIRA3	Inverse variance weighted	0.0675071	0.0251967	0.00737963	0.999879	1.06984	1.01829	1.124
LIRA5	Inverse variance weighted	-0.00734203	0.122646	0.952264	0.999879	0.992685	0.780572	1.26244
LIRA6	Inverse variance weighted	0.00716026	0.024762	0.772457	0.999879	1.00719	0.959471	1.05727
LIRA4	Inverse variance weighted	-0.049696	0.071404	0.486439	0.999879	0.951519	0.82725	1.09445
LIRB3	Inverse variance weighted	-0.164311	0.0971148	0.0906606	0.999879	0.848478	0.701415	1.02638
LIRB5	Wald ratio	-0.0361094	0.129046	0.779618	0.999879	0.964535	0.748982	1.24212
ILT-2	Inverse variance weighted	-0.00382432	0.0354237	0.914028	0.999879	0.996183	0.929364	1.06781
LIRA2	Wald ratio	-0.0918183	0.0966275	0.341996	0.999879	0.912271	0.754871	1.10249
NKp46	Wald ratio	0.0224705	0.0730093	0.758253	0.999879	1.02272	0.886364	1.18006
GPVI	Inverse variance weighted	0.0639232	0.0609249	0.29408	0.999879	1.06601	0.946022	1.20122
GALP	Wald ratio	-0.08932	0.319857	0.780053	0.999879	0.914553	0.488586	1.71189
PPAC	Wald ratio	0.153311	0.0957047	0.109174	0.999879	1.16569	0.96631	1.4062
PXDN	Wald ratio	0.312362	0.334864	0.350922	0.999879	1.36665	0.708949	2.63451
Collectin Kidney 1	Inverse variance weighted	0.158336	0.184217	0.390061	0.999879	1.17156	0.816499	1.68102
MATN3	Inverse variance weighted	0.0419056	0.12988	0.746962	0.999879	1.0428	0.808432	1.3451
Apo B	Wald ratio	-0.156094	0.232352	0.50171	0.999879	0.855478	0.542534	1.34894
QORX	Inverse variance weighted	0.0137892	0.10381	0.894327	0.999879	1.01388	0.827225	1.24266
FKB1B	Inverse variance weighted	-0.0119771	0.0640687	0.851706	0.999879	0.988094	0.871489	1.1203
DPY30	Wald ratio	-0.12468	0.278775	0.6547	0.999879	0.882779	0.511157	1.52458
VITRN	Inverse variance weighted	0.010061	0.100771	0.920471	0.999879	1.01011	0.82907	1.23069
Glutaminyl cyclase	Inverse variance weighted	-0.00411546	0.0710628	0.953818	0.999879	0.995893	0.866409	1.14473
PKDCC	Inverse variance weighted	-0.118627	0.217317	0.585156	0.999879	0.888139	0.580092	1.35977
FBLN3	Wald ratio	-0.304494	0.152161	0.0453785	0.999879	0.737497	0.547316	0.993761
B3GN2	Inverse variance weighted	0.0541979	0.0919845	0.555722	0.999879	1.05569	0.881534	1.26426
LEGL	Wald ratio	-0.146017	0.253941	0.565287	0.999879	0.864143	0.525323	1.42149
RAB1A	Wald ratio	0.0414433	0.297088	0.889056	0.999879	1.04231	0.582253	1.86589
PLEK	Inverse variance weighted	0.103849	0.146838	0.47942	0.999879	1.10943	0.831974	1.47942
RHG25	Wald ratio	-0.182331	0.116367	0.117148	0.999879	0.833326	0.663378	1.04681
annexin IV	Wald ratio	0.104836	0.067239	0.11896	0.999879	1.11053	0.973407	1.26696
NAGK	Inverse variance weighted	-0.0821487	0.0827884	0.321064	0.999879	0.921135	0.783163	1.08341
MCEE	Wald ratio	-0.224794	0.284577	0.429574	0.999879	0.798681	0.457231	1.39512
MTDC	Wald ratio	0.580832	0.376595	0.122995	0.999879	1.78752	0.854452	3.73953
HXK2	Inverse variance weighted	-0.0804592	0.21378	0.706646	0.999879	0.922693	0.606853	1.40291
REG3G	Inverse variance weighted	0.0235117	0.0420367	0.575948	0.999879	1.02379	0.94282	1.11171
PSP	Inverse variance weighted	-0.030269	0.0480538	0.528762	0.999879	0.970185	0.882979	1.066
REG1B	Inverse variance weighted	-0.0268223	0.0452872	0.55367	0.999879	0.973534	0.890845	1.0639
PAP1	Inverse variance weighted	-0.0417796	0.0746715	0.575812	0.999879	0.959081	0.828502	1.11024
SP-B	Wald ratio	0.0408182	0.150599	0.786361	0.999879	1.04166	0.775416	1.39933
Granulysin	Inverse variance weighted	0.00811129	0.0232118	0.726754	0.999879	1.00814	0.963306	1.05507
FABPL	Wald ratio	-0.249828	0.153004	0.102506	0.999879	0.778935	0.577114	1.05133
LMA2L	Wald ratio	0.0318	0.140852	0.821382	0.999879	1.03231	0.783275	1.36053
IL-1 sRII	Wald ratio	0.127897	0.273587	0.640156	0.999879	1.13644	0.664757	1.94279
IL-1 sRI	Inverse variance weighted	0.0642716	0.0728426	0.377595	0.999879	1.06638	0.924502	1.23004
IL-1Rrp2	Inverse variance weighted	0.0198372	0.119073	0.867687	0.999879	1.02004	0.807715	1.28817
IL-18 Ra	Wald ratio	0.28775	0.2541	0.257454	0.999879	1.33342	0.810352	2.19413
EDAR	Inverse variance weighted	-0.13469	0.0531497	0.0112716	0.999879	0.873987	0.787523	0.969944
TTL	Wald ratio	-0.546934	0.356002	0.12446	0.999879	0.578722	0.288028	1.1628
IL-1Ra	Inverse variance weighted	0.085428	0.07805	0.273723	0.999879	1.08918	0.934681	1.26922
ACBP	Wald ratio	0.134272	0.24333	0.581077	0.999879	1.1437	0.709884	1.84264
RALB	Wald ratio	0.239751	0.251983	0.341371	0.999879	1.27093	0.775587	2.08264
Inhibin bB chain	Wald ratio	0.0523812	0.30079	0.861751	0.999879	1.05378	0.584401	1.90014
BIN1	Wald ratio	0.0302015	0.128642	0.814386	0.999879	1.03066	0.800966	1.32623
Protein C	Wald ratio	-0.102638	0.117314	0.381627	0.999879	0.902454	0.717077	1.13575
H6ST1	Inverse variance weighted	0.0158918	0.0826191	0.847468	0.999879	1.01602	0.864122	1.19462
SYDC	Wald ratio	-0.174402	0.190132	0.359002	0.999879	0.839959	0.578648	1.21928
KYNU	Inverse variance weighted	0.206337	0.158628	0.193342	0.999879	1.22917	0.900708	1.67741
TSG-6	Inverse variance weighted	0.0367041	0.044426	0.408699	0.999879	1.03739	0.950877	1.13177
GLT13	Wald ratio	-0.359123	0.302115	0.23456	0.999879	0.698288	0.38625	1.26241
LY75	Inverse variance weighted	0.0369752	0.030149	0.220043	0.999879	1.03767	0.978126	1.10083
SEPR	Wald ratio	-0.809478	0.323802	0.0124223	0.999879	0.44509	0.235951	0.839603
GRAN	Wald ratio	-0.0821677	0.0601233	0.171734	0.999879	0.921117	0.818723	1.03632
sFRP-3	Inverse variance weighted	-0.0430693	0.0378967	0.255752	0.999879	0.957845	0.889277	1.0317
F171B	Wald ratio	-0.0533237	0.117556	0.650114	0.999879	0.948073	0.752968	1.19373
TFPI	Wald ratio	-0.160641	0.212914	0.450555	0.999879	0.851597	0.561046	1.29262
Collagen Type III	Inverse variance weighted	-0.375425	0.210585	0.0746241	0.999879	0.686998	0.454675	1.03803
Neuropilin-2	Inverse variance weighted	-0.0179078	0.0873684	0.837597	0.999879	0.982252	0.827662	1.16571
ADAM 23	Inverse variance weighted	0.0832478	0.0594202	0.161213	0.999879	1.08681	0.96733	1.22105
CRGD	Inverse variance weighted	0.168023	0.128175	0.189896	0.999879	1.18296	0.920167	1.52082
IDH	Inverse variance weighted	0.0526831	0.0465742	0.257986	0.999879	1.0541	0.962133	1.15485
RPE	Wald ratio	-0.275864	0.203442	0.175106	0.999879	0.758916	0.509354	1.13075
FN1.3	Wald ratio	-0.0774138	0.117962	0.511659	0.999879	0.925507	0.73446	1.16625
Fibronectin	Wald ratio	-0.0688122	0.104856	0.511659	0.999879	0.933502	0.760082	1.14649
PECR	Wald ratio	-0.203081	0.185899	0.274646	0.999879	0.816212	0.566973	1.17502
IGFBP-2	Wald ratio	0.08466	0.30404	0.780667	0.999879	1.08835	0.59974	1.97502
IGFBP-5	Wald ratio	-0.65775	0.329312	0.0457876	0.999879	0.518016	0.271661	0.987777
EPHA4	Wald ratio	-0.00425571	0.273159	0.98757	0.999879	0.995753	0.582954	1.70086
Protease nexin I	Inverse variance weighted	0.0197693	0.0988765	0.841528	0.999879	1.01997	0.840273	1.23809
DNER	Inverse variance weighted	-0.0816683	0.12079	0.498967	0.999879	0.921578	0.727299	1.16775
PPBN	Inverse variance weighted	0.00454018	0.0711392	0.949113	0.999879	1.00455	0.87381	1.15485
UGT 1A6	Wald ratio	0.14476	0.162328	0.372514	0.999879	1.15576	0.840799	1.58871
Collagen alpha-3(VI)	Inverse variance weighted	-0.0763227	0.124946	0.541301	0.999879	0.926517	0.725266	1.18361
Glypican 1	Inverse variance weighted	-0.191543	0.170016	0.259905	0.999879	0.825685	0.591689	1.15222
KTHY	Wald ratio	-0.0729317	0.281568	0.79562	0.999879	0.929664	0.535365	1.61437
RSPO4	Inverse variance weighted	-0.15272	0.111489	0.170742	0.999879	0.85837	0.689879	1.06801
SNPH	Wald ratio	-0.149591	0.265824	0.573608	0.999879	0.86106	0.511398	1.4498
SIRB1	Inverse variance weighted	-0.0835987	0.264036	0.751533	0.999879	0.9198	0.548204	1.54328
SIRPG	Wald ratio	0.074984	0.115338	0.515612	0.999879	1.07787	0.85978	1.35127
TGM3	Wald ratio	0.00235471	0.31625	0.994059	0.999879	1.00236	0.539294	1.86303
CPXM1	Inverse variance weighted	0.0922892	0.0668134	0.167187	0.999879	1.09668	0.962073	1.25012
NEU1	Wald ratio	-0.121481	0.178322	0.495716	0.999879	0.885608	0.624382	1.25612
Inosine triphosphatase	Wald ratio	0.00292091	0.0813709	0.971365	0.999879	1.00293	0.855075	1.17634
Attractin	Wald ratio	0.0525363	0.0722667	0.46724	0.999879	1.05394	0.914748	1.21431
Sialoadhesin	Inverse variance weighted	0.252026	0.249526	0.312485	0.999879	1.28663	0.788956	2.09823
GDE5	Inverse variance weighted	0.0403212	0.169134	0.811572	0.999879	1.04115	0.747381	1.45038
SCG1	Wald ratio	0.394415	0.168142	0.0189902	0.999879	1.48352	1.06701	2.06261
FLRT3	Inverse variance weighted	-0.104955	0.0624687	0.0929337	0.999879	0.900365	0.796607	1.01764
NEC2	Wald ratio	-0.05002	0.20308	0.805445	0.999879	0.95121	0.638868	1.41626
Cystatin C	Wald ratio	-0.0473662	0.191819	0.804961	0.999879	0.953738	0.654861	1.38902
Cystatin-S	Inverse variance weighted	-0.0830941	0.0479624	0.0831876	0.999879	0.920265	0.837696	1.01097
CYTN	Wald ratio	0.0273292	0.0706075	0.698714	0.999879	1.02771	0.894884	1.18024
CYTT	Inverse variance weighted	0.0321076	0.0420794	0.445449	0.999879	1.03263	0.950879	1.12141
CYTD	Wald ratio	0.458933	0.268941	0.0879253	0.999879	1.58238	0.934082	2.68064
APMAP	Inverse variance weighted	0.323519	0.246104	0.188657	0.999879	1.38198	0.853129	2.23867
CYTF	Inverse variance weighted	0.0355429	0.0401585	0.376121	0.999879	1.03618	0.957751	1.12104
ENTP6	Wald ratio	0.266942	0.142791	0.06156	0.999879	1.30596	0.987154	1.72774
OFUT1	Wald ratio	-0.0273166	0.0643662	0.671279	0.999879	0.973053	0.857723	1.10389
MARE1	Wald ratio	-0.297121	0.25909	0.251469	0.999879	0.742954	0.447116	1.23454
LPLC1	Inverse variance weighted	0.0797851	0.0793199	0.314481	0.999879	1.08305	0.927111	1.26523
SPLC2	Inverse variance weighted	0.195126	0.174468	0.263395	0.999879	1.21546	0.863439	1.71101
GSHB	Wald ratio	0.07816	0.0759	0.303115	0.999879	1.0813	0.931831	1.25473
NDRG3	Wald ratio	-0.261085	0.278615	0.348716	0.999879	0.770215	0.446119	1.32976
BPI	Inverse variance weighted	-0.113306	0.0535128	0.0342286	0.999879	0.892877	0.803972	0.991614
LBP	Inverse variance weighted	0.0613768	0.167691	0.714356	0.999879	1.0633	0.765446	1.47706
PLCG1	Wald ratio	0.538034	0.232939	0.0209009	0.999879	1.71264	1.08489	2.70363
EMIL3	Inverse variance weighted	0.0358805	0.0641412	0.575889	0.999879	1.03653	0.914081	1.17539
Elafin	Wald ratio	0.0635624	0.06203	0.305503	0.999879	1.06563	0.943634	1.20339
WISP-2	Inverse variance weighted	-0.153084	0.101578	0.131798	0.999879	0.858058	0.703156	1.04708
MATN4	Inverse variance weighted	0.074155	0.0832049	0.372804	0.999879	1.07697	0.914913	1.26774
14-3-3 protein beta/alpha	Wald ratio	-0.200127	0.101427	0.0484835	0.999879	0.818627	0.671042	0.998672
HE4	Inverse variance weighted	0.0791094	0.261334	0.762108	0.999879	1.08232	0.648492	1.80638
PLTP	Inverse variance weighted	-0.00630023	0.073238	0.931447	0.999879	0.99372	0.86084	1.14711
CBLN4	Inverse variance weighted	0.075715	0.108594	0.485658	0.999879	1.07866	0.871858	1.3345
CT032	Wald ratio	-0.105446	0.315009	0.737821	0.999879	0.899923	0.48536	1.66858
BMP-7	Wald ratio	0.157927	0.320763	0.622474	0.999879	1.17108	0.624522	2.19597
RB22A	Wald ratio	-0.191584	0.334271	0.56655	0.999879	0.82565	0.428804	1.58977
CATZ	Wald ratio	0.425401	0.213715	0.0465348	0.999879	1.5302	1.00654	2.32631
TCEA2	Wald ratio	-0.0837014	0.123483	0.497874	0.999879	0.919706	0.722002	1.17155
STCH	Wald ratio	0.215954	0.169024	0.201372	0.999879	1.24104	0.89107	1.72848
NCAM2	Inverse variance weighted	0.0362801	0.0572976	0.526612	0.999879	1.03695	0.926795	1.16019
amyloid precursor protein	Wald ratio	0.17807	0.214048	0.405455	0.999879	1.19491	0.785478	1.81776
ADAMTS-5	Wald ratio	-0.115209	0.0996544	0.247645	0.999879	0.89118	0.733057	1.08341
IL-10 Rb	Inverse variance weighted	0.149606	0.208963	0.474026	0.999879	1.16138	0.771082	1.74922
IFN-a/b R1	Inverse variance weighted	-0.150046	0.0863216	0.0821722	0.999879	0.860668	0.726704	1.01933
CBR1	Wald ratio	0.240248	0.257508	0.350834	0.999879	1.27156	0.767615	2.10636
Carbonyl reductase 3	Wald ratio	-0.138548	0.0737152	0.0601761	0.999879	0.870622	0.753498	1.00595
FAM3B	Inverse variance weighted	0.0142191	0.0449783	0.751902	0.999879	1.01432	0.928729	1.1078
Mx1	Wald ratio	-0.108598	0.163702	0.507081	0.999879	0.897091	0.650864	1.23647
TFF3	Inverse variance weighted	-0.190248	0.15936	0.232548	0.999879	0.826754	0.60496	1.12987
Trefoil factor 2	Inverse variance weighted	-0.0479436	0.161305	0.766296	0.999879	0.953188	0.694821	1.30763
TFF1	Wald ratio	0.135027	0.211699	0.523587	0.999879	1.14457	0.755857	1.73318
PDXK	Inverse variance weighted	-0.0276794	0.114354	0.808741	0.999879	0.9727	0.77739	1.21708
SUMO3	Wald ratio	0.0452833	0.329418	0.890664	0.999879	1.04632	0.548605	1.9956
Endostatin	Inverse variance weighted	0.019321	0.0619662	0.755194	0.999879	1.01951	0.90291	1.15117
Collagen a1(VI)	Inverse variance weighted	0.00665011	0.1357	0.960915	0.999879	1.00667	0.771575	1.3134
CO6A2	Inverse variance weighted	0.00309673	0.0523946	0.952869	0.999879	1.0031	0.905203	1.11159
IL-17 sR	Inverse variance weighted	-0.0603255	0.0618745	0.329578	0.999879	0.941458	0.833935	1.06284
CECR1	Wald ratio	0.076381	0.0812857	0.347392	0.999879	1.07937	0.920407	1.2658
DGC14	Wald ratio	0.116968	0.146628	0.425035	0.999879	1.12408	0.843307	1.49834
Nogo Receptor	Inverse variance weighted	0.0338793	0.0582157	0.560593	0.999879	1.03446	0.92291	1.15949
SREC-II	Inverse variance weighted	-0.0649434	0.111237	0.559334	0.999879	0.93712	0.753544	1.16542
SDF2L	Wald ratio	-0.234089	0.343543	0.49562	0.999879	0.791291	0.403559	1.55155
IGLL1	Inverse variance weighted	0.000364692	0.105606	0.997245	0.999879	1.00036	0.813326	1.23042
SEZ6L	Inverse variance weighted	0.0764931	0.133473	0.566579	0.999879	1.07949	0.831009	1.40228
TPST2	Inverse variance weighted	0.0334997	0.207372	0.871665	0.999879	1.03407	0.6887	1.55263
CRBB1	Inverse variance weighted	0.0737996	0.0835864	0.377282	0.999879	1.07659	0.913904	1.26824
KREM1	Wald ratio	0.0771933	0.0959295	0.421	0.999879	1.08025	0.895092	1.30371
Holo-TC II	Inverse variance weighted	-0.019757	0.0337956	0.558814	0.999879	0.980437	0.917598	1.04758
Apo-TC II	Wald ratio	0.0137558	0.081405	0.865813	0.999879	1.01385	0.864332	1.18923
TIMP-3	Inverse variance weighted	0.0557035	0.0654444	0.394682	0.999879	1.05728	0.930003	1.20199
LARGE	Wald ratio	0.172441	0.153268	0.26055	0.999879	1.1882	0.879884	1.60456
HO-1	Wald ratio	-0.359957	0.318894	0.258996	0.999879	0.697706	0.373443	1.30353
Apo L1	Inverse variance weighted	0.0219484	0.0648888	0.735178	0.999879	1.02219	0.900114	1.16082
IL-2 sRb	Inverse variance weighted	0.0631582	0.164536	0.701084	0.999879	1.0652	0.771567	1.47057
Galectin-2	Wald ratio	0.180368	0.0803286	0.0247438	0.999879	1.19766	1.02319	1.40188
NPTXR	Wald ratio	0.445678	0.309344	0.149664	0.999879	1.56155	0.851602	2.86335
ABC3G	Inverse variance weighted	-0.0806557	0.129164	0.532337	0.999879	0.922511	0.716184	1.18828
CC134	Wald ratio	-0.033089	0.169299	0.845043	0.999879	0.967452	0.694256	1.34816
a1,4-Galactosyltransferase	Wald ratio	-0.0265237	0.204801	0.896954	0.999879	0.973825	0.651854	1.45483
SCUB1	Wald ratio	0.04185	0.182161	0.818293	0.999879	1.04274	0.729653	1.49016
fibulin 1	Inverse variance weighted	0.0159522	0.116095	0.890709	0.999879	1.01608	0.809294	1.2757
F19A5	Wald ratio	0.12104	0.369844	0.743461	0.999879	1.12867	0.5467	2.33015
MK12	Inverse variance weighted	0.0878992	0.192851	0.648542	0.999879	1.09188	0.748197	1.59343
PLXB2	Inverse variance weighted	0.0130638	0.186998	0.944305	0.999879	1.01315	0.702259	1.46167
SCO2	Wald ratio	-0.139111	0.167307	0.405708	0.999879	0.870132	0.62686	1.20781
CHKB	Inverse variance weighted	-0.472422	0.164264	0.0040277	0.999879	0.623491	0.451861	0.860309
SHAN3	Inverse variance weighted	0.0257969	0.0626355	0.680444	0.999879	1.02613	0.907584	1.16017
CHL1	Inverse variance weighted	0.0496584	0.0881719	0.573299	0.999879	1.05091	0.884124	1.24917
Contactin-4	Inverse variance weighted	0.0310764	0.0249907	0.213678	0.999879	1.03156	0.982254	1.08335
IL-5 Ra	Inverse variance weighted	0.0455415	0.0328703	0.165902	0.999879	1.04659	0.981293	1.11624
TIMP-4	Inverse variance weighted	0.00124163	0.0750764	0.986805	0.999879	1.00124	0.864237	1.15997
Biotinidase	Inverse variance weighted	0.0915071	0.0680834	0.178934	0.999879	1.09582	0.958931	1.25226
BGAL	Wald ratio	-0.648638	0.333712	0.0519306	0.999879	0.522757	0.271793	1.00545
PDC6I	Wald ratio	-0.0347655	0.16507	0.833191	0.999879	0.965832	0.698862	1.33479
TGM4	Wald ratio	0.148046	0.325942	0.649678	0.999879	1.15957	0.612136	2.19656
CDCP1	Inverse variance weighted	-0.00407596	0.170852	0.980967	0.999879	0.995932	0.71252	1.39207
Lactoferrin	Inverse variance weighted	-0.0302681	0.129447	0.815121	0.999879	0.970185	0.752778	1.25038
MSP	Wald ratio	0.0295274	0.0509286	0.562062	0.999879	1.02997	0.932121	1.13809
Cripto	Inverse variance weighted	-0.0121517	0.0999044	0.90319	0.999879	0.987922	0.812236	1.20161
LL-37	Wald ratio	0.310408	0.197792	0.116562	0.999879	1.36398	0.925646	2.00989
Cathelicidin peptide	Wald ratio	0.341449	0.217571	0.116562	0.999879	1.40698	0.918521	2.15521
HYAL1	Wald ratio	0.119735	0.140689	0.394736	0.999879	1.1272	0.855546	1.4851
ARMET	Wald ratio	-0.166288	0.255507	0.515165	0.999879	0.846803	0.513205	1.39725
SEM3G	Inverse variance weighted	0.00399774	0.0613151	0.948015	0.999879	1.00401	0.890315	1.13221
ITIH3	Inverse variance weighted	0.0524114	0.0502797	0.297228	0.999879	1.05381	0.954911	1.16295
ITI heavy chain H4	Inverse variance weighted	0.060858	0.206283	0.767976	0.999879	1.06275	0.709315	1.59229
ITI heavy chain H1	Wald ratio	0.0449664	0.259969	0.862676	0.999879	1.04599	0.628403	1.74108
CA2D3	Inverse variance weighted	-0.0217719	0.0815661	0.789528	0.999879	0.978463	0.8339	1.14809
ARF4	Wald ratio	-0.307942	0.19048	0.105951	0.999879	0.734958	0.505967	1.06758
IL-17 RD	Wald ratio	-0.0861425	0.0736692	0.242277	0.999879	0.917463	0.794109	1.05998
FAM3D	Inverse variance weighted	-0.00456581	0.0558783	0.934877	0.999879	0.995445	0.89218	1.11066
Fragile histidine triad protein	Wald ratio	0.17618	0.274533	0.52104	0.999879	1.19265	0.696348	2.04269
LRIG1	Inverse variance weighted	0.00230873	0.292246	0.993697	0.999879	1.00231	0.565246	1.77733
Prokineticin-2	Wald ratio	-0.03299	0.0898855	0.713602	0.999879	0.967548	0.811261	1.15394
ROBO1	Wald ratio	-0.266629	0.166074	0.108388	0.999879	0.765957	0.553146	1.06064
HEM6	Inverse variance weighted	-0.113607	0.0746097	0.127837	0.999879	0.892609	0.771173	1.03317
SIA10	Inverse variance weighted	-0.193447	0.163307	0.236191	0.999879	0.824113	0.59838	1.135
NIT2	Wald ratio	0.398299	0.209728	0.057548	0.999879	1.48929	0.987314	2.24648
PCNP	Wald ratio	-0.04743	0.204402	0.816505	0.999879	0.953677	0.638867	1.42361
ALCAM	Inverse variance weighted	-0.0860409	0.131463	0.512797	0.999879	0.917557	0.709136	1.18723
OX2G	Inverse variance weighted	-0.00259253	0.295775	0.993006	0.999879	0.997411	0.558606	1.78091
BOC	Inverse variance weighted	0.120635	0.0714401	0.0912934	0.999879	1.12821	0.980799	1.29778
URB	Wald ratio	-0.14354	0.329824	0.663416	0.999879	0.866286	0.453847	1.65353
MO2R1	Wald ratio	-0.08896	0.147947	0.547642	0.999879	0.914882	0.68459	1.22264
GRM1C	Wald ratio	-0.0916147	0.0996506	0.357908	0.999879	0.912457	0.750564	1.10927
TIGIT	Wald ratio	-0.238654	0.234419	0.308647	0.999879	0.787688	0.497522	1.24708
LSAMP	Inverse variance weighted	-0.0602814	0.101772	0.553636	0.999879	0.9415	0.771241	1.14934
FSTL1	Inverse variance weighted	0.142628	0.096359	0.138826	0.999879	1.1533	0.954817	1.39305
PLXA1	Wald ratio	-0.0366748	0.071384	0.607414	0.999879	0.96399	0.838125	1.10876
PLXD1	Inverse variance weighted	0.118774	0.102756	0.247728	0.999879	1.12612	0.920694	1.37737
Transferrin	Inverse variance weighted	0.0857512	0.117845	0.466822	0.999879	1.08954	0.864827	1.37263
RAB6B	Wald ratio	-0.0976392	0.0868515	0.260925	0.999879	0.906976	0.765009	1.07529
EPHB1	Inverse variance weighted	-0.0217633	0.0471876	0.64465	0.999879	0.978472	0.892034	1.07329
FAIM1	Wald ratio	0.381257	0.331592	0.250235	0.999879	1.46412	0.764401	2.80436
CRBP	Wald ratio	0.209094	0.234299	0.372165	0.999879	1.23256	0.778698	1.95096
CSTN2	Inverse variance weighted	0.0411582	0.0548701	0.453193	0.999879	1.04202	0.935768	1.16033
PCOC2	Inverse variance weighted	-0.0247813	0.0448692	0.580743	0.999879	0.975523	0.893396	1.0652
Carboxypeptidase B1	Wald ratio	-0.118494	0.0807288	0.142158	0.999879	0.888257	0.758265	1.04053
RAR-responsive protein TIG1	Inverse variance weighted	0.0371194	0.118235	0.753562	0.999879	1.03782	0.823147	1.30847
SLIK3	Wald ratio	-0.0873738	0.223807	0.696243	0.999879	0.916335	0.590943	1.4209
Pseudocholinesterase	Inverse variance weighted	0.0694244	0.204955	0.734813	0.999879	1.07189	0.717281	1.60181
NLGN1	Inverse variance weighted	0.166937	0.10728	0.119686	0.999879	1.18168	0.957594	1.4582
CHRD	Wald ratio	-0.134847	0.259117	0.602778	0.999879	0.873849	0.525861	1.45212
HRG	Inverse variance weighted	-0.0518166	0.0247811	0.0365305	0.999879	0.949503	0.904487	0.99676
a2-HS-Glycoprotein	Inverse variance weighted	-0.00247803	0.0762601	0.974078	0.999879	0.997525	0.859033	1.15834
FETUB	Inverse variance weighted	-0.0868018	0.0721101	0.22869	0.999879	0.916859	0.796015	1.05605
Kininogen, HMW	Wald ratio	-0.0807747	0.0731259	0.269334	0.999879	0.922401	0.799234	1.06455
Kininogen, HMW, Two Chain	Wald ratio	0.156589	0.138311	0.25757	0.999879	1.16952	0.891812	1.53369
Kininostatin	Wald ratio	0.0878517	0.07035	0.211746	0.999879	1.09183	0.951197	1.25325
Adiponectin	Inverse variance weighted	-0.00113849	0.0551622	0.983534	0.999879	0.998862	0.896501	1.11291
IL-1 R AcP	Inverse variance weighted	-0.0749669	0.0980787	0.444656	0.999879	0.927774	0.765519	1.12442
CPN2	Wald ratio	0.209995	0.174595	0.229073	0.999879	1.23367	0.876155	1.73707
LRC15	Inverse variance weighted	0.0634962	0.0476286	0.182481	0.999879	1.06556	0.970585	1.16982
XXLT1	Inverse variance weighted	-0.0558186	0.0753058	0.458557	0.999879	0.945711	0.815937	1.09612
CPLX1	Wald ratio	0.137813	0.281237	0.624115	0.999879	1.14776	0.661391	1.9918
IDUA	Inverse variance weighted	0.0450622	0.0928873	0.627585	0.999879	1.04609	0.871973	1.25498
SPON2	Wald ratio	0.0646785	0.169458	0.702699	0.999879	1.06682	0.765322	1.48708
FGFR-3	Inverse variance weighted	0.039328	0.1202	0.743525	0.999879	1.04011	0.821796	1.31642
HGFA	Inverse variance weighted	-0.0113143	0.0534662	0.832406	0.999879	0.988749	0.890379	1.09799
3BP2	Wald ratio	-0.100261	0.0625904	0.109186	0.999879	0.904601	0.800164	1.02267
RAP	Inverse variance weighted	-0.101842	0.0739122	0.168239	0.999879	0.903172	0.781367	1.04396
CYTL1	Wald ratio	-0.0250579	0.0565833	0.657875	0.999879	0.975253	0.872876	1.08964
MA2B2	Inverse variance weighted	0.00526038	0.0574658	0.927064	0.999879	1.00527	0.898191	1.12512
SAPL1	Inverse variance weighted	0.0416554	0.0661458	0.528857	0.999879	1.04254	0.91577	1.18685
CBPZ	Inverse variance weighted	-0.228586	0.209293	0.274751	0.999879	0.795658	0.527926	1.19917
BST1	Inverse variance weighted	0.00310427	0.0383787	0.935533	0.999879	1.00311	0.930421	1.08148
FGFP1	Wald ratio	-0.011655	0.314912	0.970477	0.999879	0.988413	0.533188	1.8323
LAP	Wald ratio	-0.126827	0.294439	0.666656	0.999879	0.880886	0.494639	1.56874
SOD3	Inverse variance weighted	0.0136654	0.0476054	0.774069	0.999879	1.01376	0.923448	1.1129
SPCS	Wald ratio	-0.238282	0.235625	0.311884	0.999879	0.787981	0.496532	1.2505
PGM2	Wald ratio	-0.0328575	0.232039	0.887393	0.999879	0.967676	0.614066	1.52491
KLOTB	Inverse variance weighted	0.0467976	0.0494806	0.344262	0.999879	1.04791	0.951054	1.15463
UGDH	Inverse variance weighted	0.0379255	0.0536856	0.479916	0.999879	1.03865	0.934916	1.1539
TEC	Wald ratio	-0.0921409	0.147646	0.532585	0.999879	0.911977	0.682817	1.21804
PDGFRA	Wald ratio	0.233988	0.179261	0.191794	0.999879	1.26363	0.889261	1.7956
VEGF sR2	Inverse variance weighted	-0.0202316	0.0426667	0.635373	0.999879	0.979972	0.901353	1.06545
ISK2	Inverse variance weighted	-0.000487488	0.0548885	0.992914	0.999879	0.999513	0.897566	1.11304
IGFBP-7	Inverse variance weighted	-0.0135137	0.0572163	0.813288	0.999879	0.986577	0.881917	1.10366
EphA5	Wald ratio	0.00321429	0.287803	0.991089	0.999879	1.00322	0.570707	1.76351
PF4V	Inverse variance weighted	0.00229874	0.0517579	0.964575	0.999879	1.0023	0.90561	1.10932
Afamin	Inverse variance weighted	-0.00725753	0.0772348	0.925135	0.999879	0.992769	0.853305	1.15503
GCP-2	Inverse variance weighted	-0.0296407	0.141232	0.833768	0.999879	0.970794	0.736051	1.2804
Gro-a	Inverse variance weighted	0.00213312	0.0239501	0.92903	0.999879	1.00214	0.95618	1.0503
PF-4	Wald ratio	-0.371081	0.233371	0.111814	0.999879	0.689988	0.436709	1.09016
ENA-78	Wald ratio	-0.129341	0.13598	0.341513	0.999879	0.878674	0.6731	1.14703
BTC	Inverse variance weighted	-0.090068	0.128519	0.483421	0.999879	0.913869	0.710372	1.17566
ASAHL	Wald ratio	0.135602	0.104428	0.194109	0.999879	1.14523	0.933255	1.40534
NAR3	Inverse variance weighted	-0.0663536	0.273974	0.808633	0.999879	0.9358	0.54698	1.60101
IP-10	Wald ratio	-0.339564	0.202841	0.0941233	0.999879	0.712081	0.478484	1.05972
I-TAC	Wald ratio	0.04985	0.0715636	0.486064	0.999879	1.05111	0.913552	1.20939
ANTR2	Inverse variance weighted	-0.143322	0.0685155	0.0364552	0.999879	0.866475	0.757591	0.991009
Osteopontin	Inverse variance weighted	0.0382627	0.233062	0.869594	0.999879	1.039	0.658007	1.6406
SPARCL1	Inverse variance weighted	-0.011145	0.0855867	0.896393	0.999879	0.988917	0.836194	1.16953
BSP	Wald ratio	0.127247	0.179991	0.479591	0.999879	1.1357	0.798088	1.61612
PTGD2	Inverse variance weighted	-0.0170195	0.057565	0.767492	0.999879	0.983124	0.87823	1.10055
UNC5H3	Inverse variance weighted	0.114736	0.0973783	0.238695	0.999879	1.12158	0.9267	1.35744
METAP1	Wald ratio	0.0571967	0.278392	0.837217	0.999879	1.05886	0.613576	1.82731
ADH1G	Wald ratio	-0.0532138	0.124873	0.670003	0.999879	0.948177	0.742327	1.21111
ADHX	Wald ratio	0.0746519	0.122779	0.543175	0.999879	1.07751	0.847051	1.37067
ADH6	Wald ratio	0.0832333	0.121408	0.492984	0.999879	1.0868	0.85665	1.37877
DJB14	Wald ratio	-0.134595	0.29233	0.645214	0.999879	0.87407	0.492844	1.55018
MANBA	Wald ratio	-0.06493	0.121744	0.593804	0.999879	0.937133	0.738194	1.18969
BDH2	Inverse variance weighted	0.136698	0.0729036	0.0607858	0.999879	1.14648	0.993826	1.32259
PPase 2	Wald ratio	0.046089	0.191817	0.810116	0.999879	1.04717	0.719016	1.52509
Nephronectin	Wald ratio	0.090636	0.09449	0.337452	0.999879	1.09487	0.909769	1.31763
HCDH	Wald ratio	-0.42911	0.255266	0.0927566	0.999879	0.651088	0.394778	1.07381
Factor I	Wald ratio	0.04221	0.147175	0.774265	0.999879	1.04311	0.781724	1.39191
EGF	Wald ratio	-0.161704	0.170973	0.344257	0.999879	0.850693	0.608468	1.18935
AMPE	Inverse variance weighted	-0.0282067	0.133143	0.832223	0.999879	0.972187	0.748887	1.26207
PDE5A	Wald ratio	-0.05873	0.138016	0.67045	0.999879	0.942961	0.719469	1.23588
Annexin V	Inverse variance weighted	0.0936989	0.0996995	0.347314	0.999879	1.09823	0.90329	1.33524
PCD10	Inverse variance weighted	-0.000132585	0.116381	0.999091	0.999879	0.999867	0.795934	1.25605
HHIP	Wald ratio	0.153761	0.108973	0.158244	0.999879	1.16621	0.941928	1.4439
SMAD1	Wald ratio	-0.619148	0.33103	0.0614327	0.999879	0.538403	0.281403	1.03012
ARFP1	Wald ratio	-0.0174495	0.0744155	0.814606	0.999879	0.982702	0.849333	1.13701
Fibrinogen g-chain dimer	Wald ratio	-0.0334728	0.110141	0.761198	0.999879	0.967081	0.779308	1.2001
CATO	Inverse variance weighted	0.03838	0.100835	0.703486	0.999879	1.03913	0.852777	1.2662
PPID	Inverse variance weighted	1.08e-05	0.047856	0.99982	0.999879	1.00001	0.910477	1.09835
TICN3	Inverse variance weighted	0.0508661	0.144511	0.724848	0.999879	1.05218	0.792648	1.39669
DCTD	Wald ratio	-0.056385	0.206655	0.784972	0.999879	0.945175	0.630382	1.41717
ENPP6	Inverse variance weighted	-0.163142	0.357471	0.648118	0.999879	0.849471	0.421563	1.71173
Caspase-3	Wald ratio	0.343747	0.258251	0.183171	0.999879	1.41022	0.850079	2.33946
Prekallikrein	Wald ratio	0.238082	0.157965	0.131763	0.999879	1.26881	0.930969	1.72926
Coagulation Factor XI	Inverse variance weighted	-0.0201548	0.0850013	0.81257	0.999879	0.980047	0.829645	1.15771
PDCD6	Wald ratio	0.00396214	0.297228	0.989364	0.999879	1.00397	0.56068	1.79774
SEM5A	Inverse variance weighted	0.0263846	0.232069	0.909481	0.999879	1.02674	0.651504	1.61808
CMBL	Wald ratio	-0.04467	0.0948411	0.637642	0.999879	0.956313	0.79409	1.15168
C1QT3	Wald ratio	-0.181381	0.132483	0.170971	0.999879	0.834117	0.643362	1.08143
EGFLA	Inverse variance weighted	-0.134506	0.0999371	0.178331	0.999879	0.874147	0.718648	1.06329
LIF sR	Inverse variance weighted	-0.0272847	0.0758206	0.718953	0.999879	0.973084	0.838708	1.12899
OSMR	Wald ratio	-0.116501	0.129924	0.369887	0.999879	0.890029	0.689938	1.14815
C9	Wald ratio	0.42141	0.27424	0.12438	0.999879	1.52411	0.890386	2.60888
C7	Inverse variance weighted	0.0502178	0.0401061	0.210525	0.999879	1.0515	0.972009	1.13749
C6	Wald ratio	0.101322	0.302152	0.737373	0.999879	1.10663	0.612078	2.00078
Growth hormone receptor	Wald ratio	0.217872	0.0893447	0.0147462	0.999879	1.24343	1.04368	1.4814
Integrin alpha-2	Wald ratio	-0.373874	0.1916	0.051018	0.999879	0.688063	0.472645	1.00166
Endocan	Inverse variance weighted	-0.12284	0.101961	0.228292	0.999879	0.884405	0.724203	1.08005
Granzyme K	Inverse variance weighted	0.189626	0.111415	0.0887577	0.999879	1.2088	0.971663	1.50381
gp130, soluble	Wald ratio	0.00564676	0.0689114	0.934693	0.999879	1.00566	0.878605	1.15109
Hexosaminidase B	Inverse variance weighted	-0.0599788	0.074597	0.421375	0.999879	0.941784	0.813679	1.09006
CRHBP	Wald ratio	0.0624536	0.086566	0.470629	0.999879	1.06445	0.898332	1.26127
ARSB	Inverse variance weighted	0.149042	0.153787	0.33247	0.999879	1.16072	0.858662	1.56904
TSP4	Inverse variance weighted	0.0422767	0.0612524	0.490065	0.999879	1.04318	0.92517	1.17625
HPLN1	Wald ratio	-0.455488	0.335619	0.174731	0.999879	0.634138	0.328473	1.22425
XRCC4	Wald ratio	0.0440793	0.165364	0.789808	0.999879	1.04507	0.755758	1.44512
EDIL3	Inverse variance weighted	0.113434	0.394359	0.773622	0.999879	1.12012	0.517104	2.42633
Cyclin H	Wald ratio	0.1497	0.19355	0.43926	0.999879	1.16149	0.794805	1.69733
F172A	Wald ratio	-0.380649	0.279271	0.17288	0.999879	0.683418	0.395336	1.18143
GLRX1	Wald ratio	0.0143088	0.245218	0.953469	0.999879	1.01441	0.627308	1.64039
NEC1	Wald ratio	0.03728	0.207086	0.857135	0.999879	1.03798	0.691696	1.55763
ARTS1	Inverse variance weighted	-0.0562813	0.0760789	0.459437	0.999879	0.945273	0.814325	1.09728
RGMB	Inverse variance weighted	0.158716	0.109077	0.145649	0.999879	1.172	0.946413	1.45137
AMD	Wald ratio	0.0110845	0.087368	0.899042	0.999879	1.01115	0.85201	1.20001
NUD12	Wald ratio	-0.269742	0.169842	0.112242	0.999879	0.763577	0.547369	1.06518
FER	Wald ratio	-0.0115775	0.207975	0.955606	0.999879	0.988489	0.657567	1.48595
Semaphorin-6A	Wald ratio	0.473846	0.225997	0.0360212	0.999879	1.60616	1.03137	2.50128
TFIP8	Inverse variance weighted	0.0663081	0.0971219	0.494777	0.999879	1.06856	0.883335	1.29261
PPIC	Wald ratio	0.345715	0.1808	0.0558582	0.999879	1.413	0.991384	2.01392
ISOC1	Inverse variance weighted	-0.0944762	0.108062	0.381965	0.999879	0.909849	0.736183	1.12448
PDLI4	Wald ratio	0.05027	0.104363	0.630032	0.999879	1.05155	0.85703	1.29023
LEAP2	Wald ratio	-0.009405	0.0563092	0.867351	0.999879	0.990639	0.887123	1.10623
FSTL4	Inverse variance weighted	0.399798	0.250915	0.111079	0.999879	1.49152	0.91211	2.43901
TXD15	Inverse variance weighted	-0.033078	0.0455053	0.467285	0.999879	0.967463	0.884911	1.05772
LECT2	Inverse variance weighted	0.068946	0.0848809	0.416638	0.999879	1.07138	0.907174	1.2653
BGH3	Inverse variance weighted	0.0225019	0.0885558	0.79942	0.999879	1.02276	0.85979	1.21661
SRA1	Inverse variance weighted	-0.0657527	0.120477	0.585224	0.999879	0.936362	0.739422	1.18576
sCD14	Inverse variance weighted	0.126083	0.0890062	0.15661	0.999879	1.13438	0.952782	1.35058
CD14	Inverse variance weighted	0.168175	0.107439	0.117513	0.999879	1.18314	0.95848	1.46047
GNPI1	Wald ratio	0.522588	0.324208	0.106986	0.999879	1.68639	0.893276	3.18368
TATI	Wald ratio	-0.0611791	0.155258	0.693546	0.999879	0.940655	0.69386	1.27523
ISK6	Wald ratio	-0.111656	0.0607293	0.0659753	0.999879	0.894352	0.793989	1.0074
ISK7	Wald ratio	-0.197788	0.141382	0.161822	0.999879	0.820543	0.62195	1.08255
ABLM3	Wald ratio	0.0422144	0.180739	0.815322	0.999879	1.04312	0.731957	1.48656
IL-17B	Wald ratio	0.227201	0.249874	0.363211	0.999879	1.25508	0.769086	2.04819
M-CSF R	Inverse variance weighted	-0.0929061	0.16565	0.574896	0.999879	0.911279	0.658638	1.26083
PDGF Rb	Inverse variance weighted	-0.0198223	0.139177	0.886744	0.999879	0.980373	0.746314	1.28784
NDST1	Inverse variance weighted	0.0108733	0.0981511	0.91179	0.999879	1.01093	0.834016	1.22538
SAP3	Inverse variance weighted	-0.0121655	0.0548335	0.824421	0.999879	0.987908	0.887241	1.1
TIM-4	Wald ratio	-0.00495542	0.0701467	0.943681	0.999879	0.995057	0.867237	1.14172
TIM-1	Wald ratio	0.0118894	0.0920572	0.897237	0.999879	1.01196	0.844895	1.21206
EPN4	Wald ratio	0.411915	0.308259	0.181463	0.999879	1.50971	0.825082	2.76241
IL-12 p40	Inverse variance weighted	0.0503301	0.127394	0.692789	0.999879	1.05162	0.819253	1.34989
UBCP1	Wald ratio	-0.132093	0.141944	0.352062	0.999879	0.87626	0.663449	1.15733
B4GT7	Wald ratio	-0.149618	0.285897	0.600745	0.999879	0.861037	0.491656	1.50793
hnRNP A/B	Wald ratio	-0.0422	0.227355	0.852749	0.999879	0.958678	0.613965	1.49693
JNK2	Inverse variance weighted	0.0240956	0.111438	0.828813	0.999879	1.02439	0.823392	1.27445
Secretoglobin family 3A member 1	Wald ratio	0.0725761	0.144185	0.614714	0.999879	1.07527	0.810564	1.42643
VEGF sR3	Wald ratio	-0.125848	0.131404	0.338206	0.999879	0.881749	0.68154	1.14077
MGAT1	Wald ratio	0.234017	0.329748	0.477901	0.999879	1.26367	0.662132	2.41168
Serpin B1	Wald ratio	0.0759625	0.209041	0.716317	0.999879	1.07892	0.716227	1.62529
Quinone reductase 2	Inverse variance weighted	-0.0559073	0.0694501	0.42082	0.999879	0.945627	0.825282	1.08352
BPHL	Inverse variance weighted	-0.0304909	0.148918	0.837767	0.999879	0.969969	0.72443	1.29873
PECI	Wald ratio	-0.0301536	0.149457	0.840109	0.999879	0.970296	0.723909	1.30054
TXND5	Inverse variance weighted	-0.254972	0.117671	0.0302481	0.999879	0.774938	0.615324	0.975956
ACO13	Wald ratio	-0.371249	0.249455	0.136687	0.999879	0.689872	0.423086	1.12489
BT3A3	Inverse variance weighted	0.0489062	0.0694779	0.481488	0.999879	1.05012	0.916429	1.20332
Tenascin-X	Inverse variance weighted	-0.0929734	0.0794271	0.24178	0.999879	0.911218	0.779853	1.06471
sRAGE	Inverse variance weighted	0.0500669	0.0690116	0.468154	0.999879	1.05134	0.918332	1.20362
C2	Inverse variance weighted	-0.200358	0.143167	0.161671	0.999879	0.818438	0.618187	1.08356
MICB	Inverse variance weighted	0.0518657	0.0385742	0.178764	0.999879	1.05323	0.97654	1.13595
ApoM	Wald ratio	0.0336612	0.125004	0.787713	0.999879	1.03423	0.809494	1.32137
MICA	Inverse variance weighted	0.0241131	0.0330339	0.465421	0.999879	1.02441	0.960181	1.09293
NKp30	Inverse variance weighted	-0.179705	0.130324	0.167925	0.999879	0.835517	0.647174	1.07867
AIF1	Inverse variance weighted	-0.0166139	0.104307	0.873449	0.999879	0.983523	0.801673	1.20663
HSP 70	Wald ratio	0.218809	0.241572	0.365056	0.999879	1.24459	0.775171	1.99829
HS71L	Wald ratio	0.310289	0.303057	0.3059	0.999879	1.36382	0.75299	2.47016
Factor B	Inverse variance weighted	-0.0563923	0.0569216	0.321831	0.999879	0.945168	0.845389	1.05672
DQA2	Wald ratio	0.555134	0.20524	0.0068345	0.999879	1.74217	1.16517	2.60493
COL11A2	Wald ratio	-0.01198	0.156983	0.939169	0.999879	0.988091	0.726392	1.34408
TPSN	Wald ratio	0.183141	0.274221	0.504223	0.999879	1.20098	0.701642	2.0557
SCUB3	Inverse variance weighted	0.0489451	0.0795267	0.538255	0.999879	1.05016	0.898591	1.2273
COL	Inverse variance weighted	0.0545206	0.124714	0.661992	0.999879	1.05603	0.827026	1.34846
MK13	Wald ratio	0.0319917	0.151279	0.832517	0.999879	1.03251	0.767578	1.38888
MDGA1	Wald ratio	-0.471914	0.334826	0.158708	0.999879	0.623807	0.323624	1.20243
Glyoxalase I	Wald ratio	-0.215269	0.156974	0.170262	0.999879	0.806325	0.592776	1.0968
TREM2	Wald ratio	0.403518	0.275338	0.142775	0.999879	1.49708	0.872716	2.56814
TRML2	Inverse variance weighted	0.0590937	0.0790439	0.454698	0.999879	1.06087	0.908616	1.23865
sTREM-1	Inverse variance weighted	0.0194232	0.0356807	0.586194	0.999879	1.01961	0.950743	1.09347
CNPY3	Wald ratio	-0.237307	0.137415	0.0841789	0.999879	0.788749	0.602516	1.03254
GNMT	Inverse variance weighted	-0.23493	0.10853	0.0304133	0.999879	0.790626	0.639129	0.978033
EGFL9	Wald ratio	-0.153006	0.107872	0.156071	0.999879	0.858124	0.694589	1.06016
PTK7	Wald ratio	0.0976038	0.204319	0.632861	0.999879	1.10253	0.738702	1.64554
RCL	Wald ratio	-0.107649	0.155971	0.490077	0.999879	0.897943	0.66143	1.21903
L-VEGF165	Inverse variance weighted	-0.00184855	0.172252	0.991438	0.999879	0.998153	0.712154	1.39901
VEGF121	Inverse variance weighted	-0.134401	0.185166	0.467936	0.999879	0.874239	0.608155	1.25674
VEGF	Inverse variance weighted	-0.0392394	0.0534054	0.462494	0.999879	0.96152	0.865962	1.06762
CLIC5	Inverse variance weighted	0.111477	0.15593	0.474658	0.999879	1.11793	0.823539	1.51755
ENPP5	Wald ratio	-0.119488	0.330776	0.717923	0.999879	0.887374	0.464029	1.69695
GP116	Inverse variance weighted	-0.0369951	0.081335	0.649219	0.999879	0.963681	0.821674	1.13023
DR6	Inverse variance weighted	-0.111041	0.136481	0.415876	0.999879	0.894902	0.684858	1.16937
CRIS2	Inverse variance weighted	-0.0566597	0.0548263	0.301398	0.999879	0.944916	0.848641	1.05211
GST A1-1	Wald ratio	-0.237139	0.111018	0.0326758	0.999879	0.788881	0.634616	0.980646
GFRAL	Inverse variance weighted	0.013839	0.131877	0.916424	0.999879	1.01394	0.782987	1.313
CO9A1	Wald ratio	0.18207	0.25579	0.476592	0.999879	1.1997	0.726673	1.98064
SMAP1	Wald ratio	-0.0105103	0.0549888	0.848419	0.999879	0.989545	0.88844	1.10216
CD109	Inverse variance weighted	-0.0447412	0.0684833	0.513553	0.999879	0.956245	0.836132	1.09361
SH3L2	Wald ratio	-0.321055	0.163927	0.0501685	0.999879	0.725383	0.526054	1.00024
5'-Nucleotidase	Inverse variance weighted	0.0494534	0.0659006	0.453	0.999879	1.0507	0.923382	1.19556
MANEA	Inverse variance weighted	-0.0580591	0.0506671	0.25184	0.999879	0.943594	0.854391	1.04211
PPCE	Wald ratio	-0.0100571	0.110851	0.92771	0.999879	0.989993	0.796662	1.23024
RT4I1	Wald ratio	0.278876	0.274454	0.309577	0.999879	1.32164	0.771781	2.26326
FOXO3A	Wald ratio	-0.152787	0.34208	0.655135	0.999879	0.858313	0.438997	1.67815
MET24	Inverse variance weighted	-0.0477997	0.122327	0.695978	0.999879	0.953325	0.750092	1.21162
COAA1	Wald ratio	0.0443468	0.0780444	0.569882	0.999879	1.04534	0.897071	1.21813
ASF1A	Inverse variance weighted	-0.244047	0.208156	0.241026	0.999879	0.78345	0.520986	1.17814
ASM3A	Inverse variance weighted	0.0234895	0.0664509	0.723723	0.999879	1.02377	0.898747	1.16618
RSPO3	Wald ratio	0.410797	0.204383	0.0444378	0.999879	1.50802	1.01026	2.25103
ARGI1	Inverse variance weighted	-0.13198	0.164671	0.422856	0.999879	0.876359	0.634616	1.21019
Syntaxin-7	Wald ratio	0.284393	0.137211	0.0382026	0.999879	1.32896	1.01558	1.73903
VNN2	Inverse variance weighted	0.00836792	0.0514849	0.870887	0.999879	1.0084	0.911611	1.11547
IL-22BP	Inverse variance weighted	0.16088	0.232144	0.488297	0.999879	1.17454	0.745186	1.85129
IFN-g R1	Wald ratio	-0.309666	0.24007	0.197085	0.999879	0.733692	0.458313	1.17453
TNFAIP3	Inverse variance weighted	-0.0638615	0.108166	0.55492	0.999879	0.938135	0.758914	1.15968
DRG-1	Wald ratio	0.125704	0.326466	0.700204	0.999879	1.13395	0.597997	2.15024
UST	Inverse variance weighted	-0.121998	0.116394	0.294572	0.999879	0.88515	0.704597	1.11197
LRP11	Inverse variance weighted	0.0145465	0.0374611	0.697787	0.999879	1.01465	0.942822	1.09196
RF1ML	Inverse variance weighted	-0.168598	0.0966062	0.0809484	0.999879	0.844848	0.699111	1.02097
THIC	Wald ratio	-0.0402574	0.0615181	0.512855	0.999879	0.960542	0.851434	1.08363
IGF-II receptor	Inverse variance weighted	0.0319763	0.06476	0.621472	0.999879	1.03249	0.909415	1.17223
Plasminogen	Inverse variance weighted	0.0234054	0.0483591	0.628392	0.999879	1.02368	0.931109	1.12546
Angiostatin	Inverse variance weighted	-0.0364948	0.0412067	0.375806	0.999879	0.964163	0.889354	1.04526
RNT2	Inverse variance weighted	-0.0702234	0.0642246	0.274217	0.999879	0.932186	0.821927	1.05723
SMOC2	Inverse variance weighted	-0.00955545	0.0471969	0.839558	0.999879	0.99049	0.902974	1.08649
TSP2	Inverse variance weighted	-0.0337345	0.0727823	0.643007	0.999879	0.966828	0.838293	1.11507
DLL1	Inverse variance weighted	-0.195448	0.134181	0.145225	0.999879	0.822466	0.632268	1.06988
8ODP	Wald ratio	0.114686	0.152309	0.451459	0.999879	1.12152	0.83207	1.51167
SNX8	Inverse variance weighted	-0.0304787	0.114741	0.790524	0.999879	0.969981	0.774629	1.2146
CHSTC	Wald ratio	0.0400095	0.102886	0.697369	0.999879	1.04082	0.850742	1.27337
GPNMB	Inverse variance weighted	0.134579	0.0691245	0.051546	0.999879	1.14405	0.999095	1.31005
CC126	Inverse variance weighted	-0.0159229	0.053714	0.766895	0.999879	0.984203	0.885855	1.09347
TRIL	Wald ratio	0.173395	0.200744	0.387719	0.999879	1.18934	0.802468	1.76271
5NT3	Wald ratio	0.136331	0.232336	0.557349	0.999879	1.14606	0.726841	1.80708
BMPER	Wald ratio	0.006812	0.155695	0.965102	0.999879	1.00684	0.742041	1.36612
ELMO1	Wald ratio	-0.182348	0.282322	0.518352	0.999879	0.833311	0.47917	1.44919
SFRP4	Inverse variance weighted	0.0405925	0.0784126	0.604683	0.999879	1.04143	0.893065	1.21444
NUDC3	Wald ratio	0.152795	0.242419	0.528502	0.999879	1.16509	0.724448	1.87374
DPOLM	Wald ratio	0.1922	0.188123	0.306936	0.999879	1.21191	0.838181	1.75229
CCM2	Wald ratio	0.0159257	0.281736	0.954922	0.999879	1.01605	0.584922	1.76496
IGFBP-1	Wald ratio	0.329719	0.208234	0.113329	0.999879	1.39058	0.924577	2.09145
IGFBP-3	Inverse variance weighted	0.148126	0.0743436	0.0463215	0.999879	1.15966	1.00242	1.34157
VWC2	Inverse variance weighted	-0.0512816	0.077669	0.509089	0.999879	0.950011	0.81586	1.10622
ERBB1	Inverse variance weighted	0.149922	0.131578	0.254529	0.999879	1.16174	0.897654	1.50353
ECOP	Inverse variance weighted	-0.0670302	0.175361	0.702282	0.999879	0.935167	0.663161	1.31874
TPST1	Wald ratio	0.104396	0.219374	0.634159	0.999879	1.11004	0.72211	1.70637
ARLY	Wald ratio	-0.178317	0.138458	0.19779	0.999879	0.836677	0.637823	1.09753
SBDS	Wald ratio	0.00798406	0.155295	0.958997	0.999879	1.00802	0.743494	1.36665
NADPH-P450 Oxidoreductase	Inverse variance weighted	-0.0428605	0.0911402	0.638162	0.999879	0.958045	0.80132	1.14542
HSP 27	Wald ratio	0.00154941	0.117897	0.989514	0.999879	1.00155	0.794908	1.26191
MAGI2	Inverse variance weighted	0.034293	0.0366521	0.349462	0.999879	1.03489	0.963151	1.11197
CD36 ANTIGEN	Wald ratio	0.16072	0.118533	0.175128	0.999879	1.17436	0.930899	1.48149
Sema E	Wald ratio	-0.094814	0.21285	0.655995	0.999879	0.909542	0.599296	1.3804
Semaphorin 3E	Inverse variance weighted	0.0148104	0.044396	0.738683	0.999879	1.01492	0.930339	1.10719
OCTC	Wald ratio	0.0217167	0.396522	0.956323	0.999879	1.02195	0.469791	2.22309
ADA22	Inverse variance weighted	-0.0219617	0.0651113	0.735894	0.999879	0.978278	0.86107	1.11144
TFPI -2	Wald ratio	0.395903	0.350337	0.25845	0.999879	1.48572	0.747696	2.95224
TKN1	Inverse variance weighted	-0.146695	0.164302	0.371943	0.999879	0.863557	0.625798	1.19165
AZGP1	Wald ratio	0.271176	0.246369	0.271031	0.999879	1.31151	0.809202	2.12561
PCOC1	Wald ratio	-0.123168	0.103277	0.233028	0.999879	0.884115	0.7221	1.08248
EphB4	Wald ratio	-0.243898	0.147546	0.0983253	0.999879	0.783567	0.58679	1.04633
PAI-1	Wald ratio	0.0429229	0.283459	0.87964	0.999879	1.04386	0.598903	1.81939
Nr-CAM	Wald ratio	-0.487556	0.261737	0.0624948	0.999879	0.614126	0.367673	1.02578
TES	Wald ratio	-0.108604	0.216475	0.615883	0.999879	0.897085	0.586903	1.3712
Met	Inverse variance weighted	-0.0260541	0.105625	0.805167	0.999879	0.974282	0.792091	1.19838
CBPA4	Inverse variance weighted	-0.0331257	0.0963765	0.731063	0.999879	0.967417	0.800896	1.16856
PLXA4	Wald ratio	-0.087088	0.193496	0.652655	0.999879	0.916596	0.627294	1.33932
Aldose reductase	Inverse variance weighted	-0.226299	0.168908	0.180317	0.999879	0.797479	0.57272	1.11044
PTN	Wald ratio	0.00619105	0.0860442	0.94264	0.999879	1.00621	0.850054	1.19105
EphA1	Inverse variance weighted	-0.0995871	0.114695	0.385241	0.999879	0.905211	0.722969	1.13339
Trypsin 2	Wald ratio	-0.073493	0.082797	0.37474	0.999879	0.929143	0.789958	1.09285
PIP	Wald ratio	-0.627756	0.398725	0.115393	0.999879	0.533788	0.244325	1.16619
Zyxin	Inverse variance weighted	-0.43159	0.188197	0.0218315	0.999879	0.649476	0.449124	0.939203
CNTP2	Wald ratio	0.0976236	0.148477	0.51086	0.999879	1.10255	0.824159	1.47497
TIG2	Wald ratio	0.0696888	0.0736648	0.344135	0.999879	1.07217	0.928027	1.23871
ABP1	Inverse variance weighted	0.0137292	0.0623132	0.825618	0.999879	1.01382	0.897264	1.14553
Sonic Hedgehog	Inverse variance weighted	-0.0763193	0.136251	0.575387	0.999879	0.92652	0.709374	1.21014
DNJB6	Wald ratio	0.367726	0.33057	0.265966	0.999879	1.44445	0.755639	2.76114
MYOM2	Wald ratio	0.102417	0.317819	0.747263	0.999879	1.10785	0.594219	2.06544
Angiopoietin-2	Wald ratio	-0.0254254	0.128568	0.843235	0.999879	0.974895	0.757737	1.25429
HBD-1	Inverse variance weighted	-0.00093538	0.18535	0.995973	0.999879	0.999065	0.694737	1.4367
Cathepsin B	Wald ratio	-0.00782667	0.295367	0.97886	0.999879	0.992204	0.556134	1.7702
Macrophage scavenger receptor	Inverse variance weighted	0.0275493	0.0437669	0.529052	0.999879	1.02793	0.943429	1.12
FGL1	Inverse variance weighted	-0.0401403	0.0410397	0.328033	0.999879	0.960655	0.886408	1.04112
PGFRL	Inverse variance weighted	-0.0316284	0.106445	0.766365	0.999879	0.968867	0.786423	1.19364
GFRa-2	Inverse variance weighted	0.0463323	0.0686898	0.499984	0.999879	1.04742	0.915486	1.19837
SCAR5	Inverse variance weighted	-0.11588	0.0718416	0.106745	0.999879	0.890582	0.773608	1.02524
Glutathione reductase	Wald ratio	0.387583	0.180817	0.0320722	0.999879	1.47342	1.03374	2.1001
FUT10	Wald ratio	-0.0408905	0.0424633	0.335567	0.999879	0.959934	0.883275	1.04325
UNC5H4	Inverse variance weighted	-0.00292885	0.146785	0.984081	0.999879	0.997075	0.747794	1.32946
bFGF-R	Wald ratio	-0.61317	0.2267	0.00683529	0.999879	0.541631	0.347322	0.844646
SARP-2	Inverse variance weighted	0.0355023	0.0768739	0.644207	0.999879	1.03614	0.891214	1.20463
tPA	Wald ratio	-0.0210288	0.118808	0.85951	0.999879	0.979191	0.775775	1.23594
PENK	Inverse variance weighted	-0.042947	0.0541357	0.427591	0.999879	0.957962	0.861523	1.0652
IMPA3	Inverse variance weighted	-0.0202533	0.173684	0.907169	0.999879	0.97995	0.697206	1.37736
Carbonic Anhydrase VIII	Inverse variance weighted	0.0394625	0.104285	0.705127	0.999879	1.04025	0.847947	1.27617
HAAH	Wald ratio	-0.141749	0.194285	0.465641	0.999879	0.867839	0.593008	1.27004
GGH	Inverse variance weighted	0.0252637	0.137437	0.854155	0.999879	1.02559	0.783399	1.34264
Carbonic anhydrase XIII	Wald ratio	-0.006082	0.088308	0.945091	0.999879	0.993936	0.835967	1.18176
Carbonic anhydrase III	Inverse variance weighted	0.040029	0.0856944	0.640419	0.999879	1.04084	0.879913	1.2312
Carbonic anhydrase I	Inverse variance weighted	0.0721739	0.152754	0.636581	0.999879	1.07484	0.796742	1.45001
RMD1	Wald ratio	-0.0629333	0.109381	0.565047	0.999879	0.939006	0.757812	1.16352
RIPK2	Wald ratio	-0.213402	0.301725	0.479396	0.999879	0.807831	0.447185	1.45933
CAD17	Inverse variance weighted	0.0409039	0.0581825	0.482039	0.999879	1.04175	0.929476	1.16759
Aminopeptidase	Inverse variance weighted	0.0275621	0.0909367	0.76182	0.999879	1.02795	0.860128	1.22851
MATN2	Inverse variance weighted	-0.201024	0.134212	0.134181	0.999879	0.817893	0.628714	1.06399
Ribonuclease UK114	Wald ratio	-0.179736	0.118013	0.127753	0.999879	0.83549	0.662959	1.05292
Angiopoietin-1	Wald ratio	0.215181	0.236816	0.363538	0.999879	1.24009	0.779598	1.97258
OPG	Inverse variance weighted	0.0253156	0.0912673	0.78149	0.999879	1.02564	0.857642	1.22654
ENPP2	Wald ratio	-0.0335655	0.153121	0.826487	0.999879	0.966992	0.716281	1.30545
FA49B	Wald ratio	-0.058426	0.324946	0.857308	0.999879	0.943248	0.498915	1.7833
WISP-1	Inverse variance weighted	0.0299921	0.0418511	0.473598	0.999879	1.03045	0.949295	1.11854
SIA4A	Inverse variance weighted	0.0194235	0.0619999	0.754066	0.999879	1.01961	0.902943	1.15136
B7-H1	Inverse variance weighted	0.0830278	0.0689509	0.228529	0.999879	1.08657	0.949219	1.2438
PD-L2	Inverse variance weighted	-0.0852155	0.111407	0.444328	0.999879	0.918314	0.738176	1.14241
ATL1	Inverse variance weighted	-0.0194686	0.0542501	0.719694	0.999879	0.98072	0.881792	1.09075
sTie-2	Inverse variance weighted	-0.0496297	0.0607963	0.414313	0.999879	0.951582	0.844686	1.07201
DDX58	Wald ratio	0.37823	0.305373	0.2155	0.999879	1.4597	0.802276	2.65584
B4GT1	Inverse variance weighted	0.0138203	0.0847137	0.870408	0.999879	1.01392	0.858801	1.19705
ISK4	Wald ratio	-0.0679736	0.0785875	0.387071	0.999879	0.934285	0.800911	1.08987
CNTFR alpha	Inverse variance weighted	-0.0420651	0.0758913	0.579387	0.999879	0.958807	0.826288	1.11258
AP4A	Wald ratio	0.020012	0.066031	0.761837	0.999879	1.02021	0.896364	1.16118
K1161	Wald ratio	-0.16862	0.140703	0.230755	0.999879	0.84483	0.641211	1.11311
6Ckine	Inverse variance weighted	-0.0311162	0.12173	0.798248	0.999879	0.969363	0.763603	1.23057
CD72	Wald ratio	-0.0919022	0.164298	0.575915	0.999879	0.912194	0.661049	1.25875
PSMP	Wald ratio	0.31818	0.275617	0.248324	0.999879	1.37462	0.800892	2.35936
GAPR1	Inverse variance weighted	0.226344	0.148462	0.12736	0.999879	1.25401	0.937404	1.67754
Retinal dehydrogenase 1	Wald ratio	0.018707	0.184259	0.919133	0.999879	1.01888	0.710035	1.46207
annexin I	Wald ratio	-0.0209882	0.123211	0.86474	0.999879	0.97923	0.76914	1.24671
NRK1	Wald ratio	0.692249	0.279238	0.0131727	0.999879	1.99821	1.15597	3.45408
RIFK	Wald ratio	-0.013395	0.301502	0.964564	0.999879	0.986694	0.546436	1.78166
TrkB	Wald ratio	0.289002	0.232216	0.213301	0.999879	1.3351	0.846927	2.10464
GOLM1	Inverse variance weighted	0.0119229	0.0646598	0.853704	0.999879	1.01199	0.891535	1.14873
GAS1	Wald ratio	0.16401	0.234999	0.485228	0.999879	1.17823	0.743351	1.86751
KSYK	Inverse variance weighted	-0.139319	0.125428	0.266678	0.999879	0.869951	0.680343	1.1124
ROR2	Inverse variance weighted	0.0247023	0.0883896	0.779884	0.999879	1.02501	0.861964	1.2189
ASPN	Inverse variance weighted	0.0390683	0.0875746	0.655515	0.999879	1.03984	0.875835	1.23456
F16P1	Wald ratio	-0.23621	0.273772	0.388248	0.999879	0.789615	0.461717	1.35038
Cathepsin V	Inverse variance weighted	-0.111141	0.0997984	0.265427	0.999879	0.894813	0.735837	1.08813
SIAS	Wald ratio	-0.0216078	0.22122	0.92219	0.999879	0.978624	0.634322	1.50981
COFA1	Inverse variance weighted	0.0565891	0.112701	0.615584	0.999879	1.05822	0.848484	1.3198
RD23B	Wald ratio	-0.87942	0.336873	0.00904004	0.999879	0.415024	0.214447	0.803203
SVEP1	Inverse variance weighted	-0.0303116	0.0723823	0.675384	0.999879	0.970143	0.841827	1.11802
LTB4DH	Inverse variance weighted	0.0795589	0.0792093	0.31518	0.999879	1.08281	0.927102	1.26467
HDHD3	Wald ratio	0.028275	0.0933233	0.761906	0.999879	1.02868	0.856725	1.23515
HEM2	Inverse variance weighted	0.0520422	0.190124	0.784294	0.999879	1.05342	0.725714	1.52911
TNFSF15	Wald ratio	-0.271226	0.340177	0.425273	0.999879	0.762444	0.39142	1.48516
Tenascin	Inverse variance weighted	-0.0344859	0.0657983	0.600198	0.999879	0.966102	0.849209	1.09909
C5	Inverse variance weighted	0.0734675	0.126745	0.562153	0.999879	1.07623	0.839496	1.37973
C5a	Wald ratio	-0.192695	0.159021	0.225604	0.999879	0.824734	0.603883	1.12635
Gelsolin	Wald ratio	0.377941	0.280813	0.17834	0.999879	1.45928	0.841599	2.53029
Endoglin	Inverse variance weighted	-0.174231	0.102675	0.0897111	0.999879	0.840102	0.686963	1.02738
SIA7F	Wald ratio	0.100941	0.282004	0.720387	0.999879	1.10621	0.63649	1.92258
PGES2	Wald ratio	-0.065316	0.239594	0.785152	0.999879	0.936771	0.585716	1.49824
Lipocalin 2	Wald ratio	-0.0770807	0.260569	0.76737	0.999879	0.925815	0.55555	1.54286
CACP	Inverse variance weighted	0.143427	0.167504	0.391855	0.999879	1.15422	0.831203	1.60277
AIF1L	Inverse variance weighted	-0.0113397	0.0643999	0.860229	0.999879	0.988724	0.871479	1.12174
BGAT	Wald ratio	0.0328951	0.0617504	0.594234	0.999879	1.03344	0.915637	1.1664
CEL	Inverse variance weighted	-0.0232047	0.0623949	0.709967	0.999879	0.977062	0.864591	1.10416
OBP2B	Wald ratio	0.0297546	0.0501757	0.553176	0.999879	1.0302	0.93371	1.13667
NOE1	Inverse variance weighted	0.325865	0.22035	0.13918	0.999879	1.38523	0.899405	2.13347
ATS13	Inverse variance weighted	-0.030282	0.0523996	0.563329	0.999879	0.970172	0.875478	1.07511
ATL2	Wald ratio	-0.0852018	0.153573	0.579033	0.999879	0.918327	0.679632	1.24086
FCN2	Inverse variance weighted	-0.0169693	0.0623619	0.785537	0.999879	0.983174	0.870055	1.111
FCN1	Inverse variance weighted	0.0140509	0.0554584	0.799991	0.999879	1.01415	0.909693	1.1306
LCN1	Wald ratio	-0.06988	0.258383	0.786813	0.999879	0.932506	0.561967	1.54736
QSOX2	Inverse variance weighted	-0.0194787	0.0614246	0.751156	0.999879	0.98071	0.86947	1.10618
Notch 1	Inverse variance weighted	0.149172	0.421512	0.723415	0.999879	1.16087	0.508144	2.65206
PHP14	Wald ratio	-0.191823	0.0907233	0.0344831	0.999879	0.825453	0.690982	0.986092
B.Reverse Mendelian randomization:summary statistics of the causal estimates of NAFLD on Cis-pQTL.
Exposure	Outcome	Beta	SE	or	or_lci95	or_uci95	pval
NAFLD	CSPG3	0.005	0.02	1	0.97	1.04	0.79
	CILP2	0.02	0.02	1.02	0.99	1.05	0.16
	Apo_E	0.22	0.17	1.25	0.89	1.75	0.2
	GCKR	-0.06	0.11	0.94	0.76	1.18	0.61

## Sheet: Table S4
Summary statistics of colocalization results(cis-pQTL) on NAFLD.（Regional summary stats for Coloc analysis: +/- 10KB window of genomic region that encoded the according protein.）
pQTL	UniProt	Chr	Position	region start	region end	SNP	PPH4
CSPG3	O14594	chr19	19219115	18205649	20219115	rs2228603	1
CILP2	Q8IUL8	chr19	19546691	18392396	20546691	rs10402308	5.1203e-07
Apo E	P02649	chr19	44912921	43907853	45935906	rs483082	1.42185e-06
GCKR	Q14397	chr2	27508073	26508073	28508073	rs1260326	1

## Sheet: Table S5
A.Forward Mendelian randomization(Discovery cohort):summary statistics of the causal estimates of risk factors on NAFLD（ p＜5e-6,kb=10000,r²=0.001）(778614 European individuals).
Classification of risk factors	exposures	PMID/Consortium	IVW（Random）					MR-Egger
			OR (95%CI)	P	Cochran Q statistics	Pheterogeneity		OR (95%CI)	P	Egger intercept	Ppleiotropy	Cochran Q statistics	Pheterogeneity
Diet and lifestyle	Body mass index	Within family GWAS consortium	1.06(1.02-1.1)	0.001	46.8	0.15		1.01(0.93-1.1)	0.74	0.01	0.25	45.13	0.17
Diet and lifestyle	Waist circumstance	GIANT	1.71(1.12-2.61)	0.0122194	16.8629	0.154828		0.66(0.12-3.63)	0.642485	0.028263	0.28209	15.1061	0.177692
Diet and lifestyle	Alcohol consumption	Within family GWAS consortium	1.02(0.95-1.08)	0.6	56.45	0.28		0.95(0.81-1.11)	0.51	0.013	0.34	55.41	0.28
Diet and lifestyle	Physical activity	Within family GWAS consortium	0.59(0.29-1.21)	0.15	12.76	0.08		0.32(0.08-1.22)	0.15	0.02	0.33	10.73	0.1
Diet and lifestyle	Body fat	26833246	1.2(0.85-1.68)	0.31	48.7	0.003		1.15(0.19-6.88)	0.88	0.001	0.97	48.7	0.002
Diet and lifestyle	Cigarettes smoked per day	GSCAN	1.07(0.96-1.19)	0.23	64.95	0.34		0.94(0.78-1.14)	0.56	0.007	0.14	62.57	0.39
Diet and lifestyle	Smoking initiation	GSCAN	1.27(1.13-1.44)	9.20526e-05	198.09	0.28		1.92(1.13-3.28)	0.0176326	-0.00957918	0.122496	195.56	0.3
Disease	Type 2 diabetes	DIAGRAM	1.05(0.92-1.19)	0.49	119	7.4e-14		1.07(0.81-1.41(	0.65	-0.003	0.87	118.87	3.5e-14
Disease	Type 1 diabetes	25751624	1(0.97-1.02)	0.82	51.75	0.44		0.98(0.93-1.03)	0.43	0.004	0.42	51.08	0.43
Disease	Inflammatory bowel disease	IBD	1.03(0.99-1.06)	0.07	161.98	0.38		1.02(0.92-1.09)	0.6	0.0001	0.77	161.9	0.36
Disease	Major depression	PGC	1.30(1.15-1.47)	2e-05	125.75	0.66		1.302(0.79-2.15）	0.3	-3e-05	0.99	125.75	0.64
Circulating hormones and metabolism	Fasting insulin	MAGIC	1.03(0.36-2.99)	0.95	35.75	9.3e-05		0.41(0.005-33.53)	0.7	0.02	0.68	35.06	5.82e-05
Circulating hormones and metabolism	Fetuin A plasma levels	35264221	1.02(0.85-1.23)	0.8	4.99	0.29		1.06(0.57-1.99)	0.86	-0.005	0.91	4.97	0.17
Circulating hormones and metabolism	Alanine	24816252	2.02(0.76-5.4)	0.16	28.46	0.07		12.35(0.34-451.17)	0.19	-0.02	0.32	26.9	0.08
Circulating hormones and metabolism	Iron	GIS	1.22(1.08-1.37)	0.001	8.62	0.38		1.2(0.99-1.47)	0.11	0.001	0.89	8.6	0.28
Circulating hormones and metabolism	C-reactive protein levels	28887542	1.17(1.03-1.33)	0.02	34.48	0.003		1.53(1.17-2.08)	0.016	-0.03	0.08	27.54	0.02
Circulating hormones and metabolism	Interleukin-6 Receptor Blockade	27989323	1.06(0.87-2.29)	0.56	3.92	0.27		0.93(0.62-1.38)	0.74	0.02	0.52	3.01	0.22
Circulating hormones and metabolism	Galectin-3	28369058	1.07（1.01-1.13）	0.01	2.19	0.9		1.08（0.99-1.17）	0.13	-0.003	0.81	2.13	0.83
Circulating hormones and metabolism	Leptin	26833098	0.75(0.4-1.39)	0.35	42.36	5.7e-05		0.96(0.09-10.05)	0.98	-0.008	0.83	42.19	3.1e-05
Lipid characteristics	Triglycerides	GLGC	1.15(0.97-1.36)	0.11	268.09	2.35e-19		1.07(0.82-1.39)	0.62	0.003	0.5	266.7	2.16e-19
Lipid characteristics	HDL cholesterol	Within family GWAS consortium	0.85(0.77-0.95)	0.003	250.2	1.52e-10		0.91(0.76-1.1)	0.33	-0.004	0.4	248.73	1.55e-10
Infection	Anti-Helicobacter pylori IgG levels	34804013	0.95(0.87-1.04)	0.27	4.4	0.88		0.92(0.74-1.16)	0.51	0.01	0.78	4.32	0.82
B.Forward Mendelian randomization(Replication cohort):summary statistics of the causal estimates of risk factors on NAFLD（ p＜5e-6,kb=10000,r²=0.001）(9677 European individuals).
Exposures	Outcome	IVW（Random）					MR-Egger
		OR (95%CI)	P	Cochran Q statistics	Pheterogeneity		OR (95%CI)	P	Egger intercept	Ppleiotropy	Cochran Q statistics	Pheterogeneity
Body mass index	NAFLD(9677 European individuals)	1.09(0.98-1.22)	0.97933	32.8418	0.745749		1（0.77-1.3）	0.295421	0.0193578	0.477952	32.3281	0.728595
Waist circumstance		2.24(0.67-7.48)	0.729818	5.32341	0.946296		2.99（0.03-354.12）	0.0427081	-0.00865308	0.904786	5.30842	0.915315
Alcohol consumption		0.86(0.7-1.06)	0.91254	52.5396	0.569193		0.89（0.54-1.47）	0.811432	-0.00670217	0.870703	52.5129	0.531912
Physical activity		1.65(0.25-10.86)	0.815034	2.51075	0.926285		2.94（0.08-104.16）	0.853128	-0.0219871	0.721896	2.37154	0.882558
Body fat		1.92(0.76-4.87)	0.856863	29.9457	0.226327		13.34（0.1-1856.75）	0.824545	-0.056208	0.440767	29.1982	0.212762
Cigarettes smoked per day		0.81(0.57-1.16)	0.979757	67.2873	0.432782		0.62（0.32-1.18）	0.967415	0.0148916	0.329506	66.3027	0.431753
Smoking initiation		1.11（0.74-1.65）	0.190947	163.748	0.949677		0.73（0.13-4.22）	0.662234	0.00966461	0.634492	163.521	0.945467
Type 2 diabetes		1.04（0.84-1.27）	0.744521	28.1016	0.353477		1.22（0.78-1.9）	0.399779	-0.0219383	0.432427	27.4037	0.336023
Type 1 diabetes		0.99（0.9-1.1）	0.24215	57.9589	0.264933		1.02（0.86-1.22）	0.781846	-0.00627255	0.716874	57.8081	0.238351
Inflammatory bowel disease		1.06（0.96-1.17）	0.686233	159.494	0.496429		0.97（0.78-1.21）	0.560378	0.0101495	0.37911	158.716	0.491444
Major depression		1.23（0.81-1.86）	0.169651	143.81	0.39534		2.05（0.35-11.84）	0.313852	-0.0140861	0.5556	143.45	0.380572
Fasting insulin		0.9（0.1-8.32）	0.337906	15.4338	0.163485		0.83（0-12874）	0.424008	0.00181279	0.98604	15.4333	0.117044
Fetuin A plasma levels		0.91（0.43-1.95）	0.925331	6.39342	0.171631		0.77（0.06-9.94）	0.969658	0.0205464	0.896899	6.3514	0.0957107
Alanine		0.66（0.01-38.62）	0.248653	42.0619	0.01		0.01（0-92.05）	0.15137	0.0540301	0.479588	40.8781	0.00158243
Iron		0.99（0.67-1.47）	0.10741	4.647	0.794553		1.01（0.56-1.84）	0.994444	-0.00253548	0.940141	4.64094	0.703686
C-reactive protein levels		0.95（0.69-1.3）	0.150566	20.1107	0.215277		2.32（1.1-4.88）	0.653208	-0.111252	0.0218403	13.5663	0.55864
Interleukin-6 Receptor Blockade		1.1（0.53-1.93）	0.228576	4.39528	0.221824		0.48（0.18-1.33）	0.128784	0.127947	0.236239	1.5953	0.450386
Galectin-3		1.1（0.92-1.32）	0.601597	6.72666	0.457884		1.03（0.77-1.36）	0.575151	0.024521	0.545141	6.29539	0.390927
Leptin		1.12（0.34-3.67）	0.621836	10.6999	0.635942		0.62（0.01-41.09）	0.72578	0.0184979	0.77711	10.6161	0.562077
Triglycerides		0.93（0.65-1.33）	0.538051	107.501	0.144375		0.85（0.48-1.48）	0.572603	0.00485937	0.671262	107.29	0.131633
HDL cholesterol		0.85（0.65-1.11）	0.835946	145.776	0.148376		0.69（0.43-1.11）	0.462746	0.0120459	0.308672	144.596	0.149913
Anti-Helicobacter pylori IgG levels		0.91（0.66-1.24）	0.293041	7.72407	0.562174		1.27（0.57-2.85）	0.863053	-0.0690697	0.395121	6.91665	0.545652
C.Reverse Mendelian randomization:summary statistics of the causal estimates of NAFLD on risk factors.（ p＜5e-6,kb=10000,r²=0.001）
Exposure	Outcome	IVW（Random）					MR-Egger
		OR (95%CI)	P	Cochran Q statistics	Pheterogeneity		OR (95%CI)	P	Egger intercept	Ppleiotropy	Cochran Q statistics	Pheterogeneity
NAFLD(778614 European individuals)	Body mass index	1.12(0.58-2.5)	0.627512	130.443	0.01		0.5(0.12-1.96)	0.355473	0.141677	0.197296	96.6017	0.01
	Waist circumstance	1.03(0.96-1.1)	0.424039	25.9641	0.000511152		1.07(0.91-1.27)	0.436275	-0.00521355	0.597353	24.6854	0.01
	Smoking initiation	0.99(0.96-1.01)	0.311813	23.5342	0.00893759		0.94(0.89-0.99)	0.0389817	0.00785326	0.0640587	15.7448	0.0724058
	Major depression	1(0.98-1.03)	0.597426	12.7469	0.238172		0.95(0.91-0.99)	0.05977	0.00947215	0.0214048	5.0191	0.83264
	Iron	0.96(0.86-1.07)	0.464892	0.437635	0.979281		0.95(0.54-1.69)	0.883164	0.000403672	0.988414	0.437386	0.932416
	C-reactive protein levels	1.25(0.84-1.85)	0.276716	122.301	0.01		0.93(0.41-2.11)	0.860797	0.0468769	0.443233	111.76	0.01
	Galectin-3	1(0.8-1.28)	0.947114	16.8821	0.0181722		0.68(0.47-0.98)	0.0848616	0.0649208	0.0519703	8.5486	0.200601
	HDL cholesterol	1.05(0.89-1.25)	0.554739	240.623	0.01		1.06(0.74-1.53)	0.756646	0.02	0.9534	240.474	0.01

## Sheet: Table S6
A.Forward Mendelian randomization:summary statistics of the causal estimates of CSPG3 on risk factors.
Outcome	Wald Ratio
	OR (95%CI)	Beta	SE	P
Body mass index	1.1(0.81-1.49)	0.1	0.16	0.55
Waist circumstance	0.93(0.88-0.98)	-0.07	0.03	0.01
Smoking initiation	1.01(0.97-1.05)	0.01	0.02	0.74
Major depression	1.03(0.98-1.08)	0.03	0.02	0.2
Iron	0.92(0.82-1.04)	-0.08	0.06	0.17
C-reactive protein levels	0.89(0.74-1.06)	-0.12	0.09	0.18
Galectin-3	1.2（0.91-1.59）	0.18	0.14	0.2
HDL cholesterol	1.01(0.96-1.06)	0.01	0.03	0.71
B.Reverse Mendelian randomization:summary statistics of the causal estimates of risk factors on CSPG3.
Exposure	OR (95%CI)	Beta	SE	P
Waist circumstance	0.99(0.84-1.17)	-0.007	0.08	0.94

## Sheet: Table S7
A.Forward Mendelian randomization:summary statistics of the causal estimates of GCKR on risk factors.
Outcome	Wald Ratio
	OR (95%CI)	Beta	SE	P
Body mass index	1.54(0.83-2.86)	0.43	0.32	0.17
Waist circumstance	0.86(0.77-0.95)	-0.16	0.05	0.003
Smoking initiation	1.03(0.95-1.12)	0.032	0.04	0.43
Major depression	0.96(0.87-1.05)	-0.04	0.05	0.38
Iron	1.08(0.87-1.35)	0.078	0.11	0.49
C-reactive protein levels	0.5(0.3-0.71)	-0.78	0.22	0.0005
Galectin-3	0.59（0.35-0.98）	-0.53	0.26	0.04
HDL cholesterol	1.16(1.04-1.29)	0.15	0.05	0.006
B.Reverse Mendelian randomization:summary statistics of the causal estimates of risk factors on GCKR.
Exposure	OR (95%CI)	Beta	SE	P
Waist circumstance	0.62(0.38-1)	-0.48	0.24	0.05
C-reactive protein levels	1.02(0.89-1.15)	0.02	0.07	0.81
Galectin-3	0.95(0.83-1.08)	-0.06	0.07	0.41
HDL cholesterol	1.24(0.91-1.7)	0.22	0.16	0.17

## Sheet: Table S8
MR mediation results for 2 pQTL on NAFLD via risk factors.
pQTL（Exposure）	Risk factors（Mediator）	NAFLD（Outcome）	effect(pQTL to Risk factors)			effect(Risk factors to NAFLD )			Total Effect(pQTL to NAFLD)			Mediation effect	proportion of mediation effect
			beta1	se	pval	beta2	se	pval	beta3	se	pval(FDR)
CSPG3	Waist circumstance	NAFLD	-0.07	0.03	0.01	0.54	0.22	0.01	-0.63	0.019	3.72e-08	-0.0378	0.06
GCKR	Waist circumstance		-0.16	0.05	0.003	0.54	0.22	0.01	-0.84	0.19	0.0043	-0.0864	0.102857
	C-reactive protein levels		-0.78	0.22	0.0005	0.16	0.07	0.02				-0.1248	0.148571
	Galectin-3		-0.53	0.26	0.04	0.07	0.03	0.013				-0.0371	0.0441667
	HDL cholesterol		0.15	0.05	0.006	-0.16	0.05	0.003				-0.024	0.0285714

## Sheet: Table S9
Traits more likely to be associated with CSPG3 in PheWAS analysis.
Protein	Associated-Traits	method	nsnp	Beta	SE	pval	pval(FDR)	or	or_lci95	or_uci95
CSPG3	Non-cancer illness code, self-reported: high cholesterol	Wald ratio	1	0.0299896	0.00390509	1.59573e-14	2.09041e-11	1.03044	1.02259	1.03836
CSPG3	Standing height	Wald ratio	1	0.055977	0.00757	1.41856e-13	9.29157e-11	1.05757	1.042	1.07338
CSPG3	Medication for cholesterol, blood pressure or diabetes: Cholesterol lowering medication	Wald ratio	1	0.0460664	0.00746561	6.80835e-10	2.97298e-07	1.04714	1.03193	1.06258
CSPG3	Leg predicted mass (right)	Wald ratio	1	0.0453267	0.00747285	1.31532e-09	3.44615e-07	1.04637	1.03116	1.06181
CSPG3	Leg fat-free mass (right)	Wald ratio	1	0.0456233	0.00752127	1.31212e-09	3.44615e-07	1.04668	1.03136	1.06222
CSPG3	Diagnoses - secondary ICD10: E78.0 Pure hypercholesterolaemia	Wald ratio	1	0.0145242	0.00257517	1.69947e-08	3.71052e-06	1.01463	1.00952	1.01976
CSPG3	Leg fat-free mass (left)	Wald ratio	1	0.0422036	0.00752567	2.04726e-08	3.83129e-06	1.04311	1.02783	1.05861
CSPG3	Leg predicted mass (left)	Wald ratio	1	0.0417236	0.00747667	2.3981e-08	3.92689e-06	1.04261	1.02744	1.058
CSPG3	Diastolic blood pressure, automated reading	Wald ratio	1	-0.0601039	0.0119229	4.62962e-07	6.73867e-05	0.941667	0.919916	0.963931
CSPG3	Ankle spacing width (left)	Wald ratio	1	0.0857755	0.0178335	1.51089e-06	0.000197927	1.08956	1.05214	1.12832
CSPG3	Treatment/medication code: simvastatin	Wald ratio	1	0.0176883	0.00377142	2.73091e-06	0.000325226	1.01785	1.01035	1.0254
CSPG3	Impedance of arm (right)	Wald ratio	1	0.0373312	0.00811821	4.25641e-06	0.000464658	1.03804	1.02165	1.05469
CSPG3	Ankle spacing width (right)	Wald ratio	1	0.0810961	0.0180558	7.07511e-06	0.000712953	1.08448	1.04677	1.12354
CSPG3	Tea intake	Wald ratio	1	-0.0541724	0.0122027	9.02133e-06	0.000787862	0.947269	0.924882	0.970198
CSPG3	Treatment/medication code: atorvastatin	Wald ratio	1	0.00904985	0.00203785	8.95874e-06	0.000787862	1.00909	1.00507	1.01313
CSPG3	Whole body fat-free mass	Wald ratio	1	0.0313988	0.00717815	1.21869e-05	0.000997806	1.0319	1.01748	1.04652
CSPG3	Basal metabolic rate	Wald ratio	1	0.0324197	0.00754867	1.74884e-05	0.00127277	1.03295	1.01778	1.04835
CSPG3	Sitting height	Wald ratio	1	0.0372779	0.00867752	1.73973e-05	0.00127277	1.03798	1.02048	1.05579
CSPG3	Whole body water mass	Wald ratio	1	0.0307439	0.00718967	1.90171e-05	0.00131118	1.03122	1.01679	1.04586
CSPG3	Impedance of arm (left)	Wald ratio	1	0.0332061	0.00814821	4.59635e-05	0.00301061	1.03376	1.01738	1.05041
CSPG3	Non-cancer illness code, self-reported: hypertension	Wald ratio	1	-0.0206155	0.00517491	6.78412e-05	0.004232	0.979596	0.96971	0.989582
CSPG3	Ankle spacing width	Wald ratio	1	0.0511006	0.0130218	8.70077e-05	0.00518091	1.05243	1.02591	1.07964
CSPG3	Frequency of stair climbing in last 4 weeks	Wald ratio	1	-0.0601245	0.0156153	0.000117944	0.00671769	0.941647	0.913264	0.970913
CSPG3	Impedance of leg (right)	Wald ratio	1	-0.0398945	0.0104058	0.000126149	0.00688563	0.960891	0.941491	0.98069
CSPG3	Diabetes diagnosed by doctor	Wald ratio	1	-0.00974061	0.0025634	0.000144765	0.00758569	0.990307	0.985344	0.995295
CSPG3	Impedance of leg (left)	Wald ratio	1	-0.0384136	0.0104944	0.000251826	0.0126881	0.962315	0.942723	0.982314
CSPG3	Vascular/heart problems diagnosed by doctor: High blood pressure	Wald ratio	1	-0.019098	0.00524655	0.000272528	0.0132227	0.981083	0.971046	0.991224
CSPG3	Illnesses of siblings: Heart disease	Wald ratio	1	0.0149264	0.00413742	0.000308978	0.0144558	1.01504	1.00684	1.0233
CSPG3	Duration of moderate activity	Wald ratio	1	-0.0418476	0.0116766	0.000338525	0.015292	0.959016	0.937317	0.981217
CSPG3	Duration of other exercises	Wald ratio	1	-0.0780594	0.0218486	0.000353272	0.0154262	0.924909	0.886138	0.965377
CSPG3	Methods of admission to hospital (recoded): Elective admission: Booked	Wald ratio	1	-0.0194106	0.00551745	0.000434762	0.0183722	0.980777	0.970227	0.99144
CSPG3	Illnesses of father: Heart disease	Wald ratio	1	0.0210004	0.00598573	0.0004508	0.0184546	1.02122	1.00931	1.03327
CSPG3	Methods of admission to hospital (recoded): Elective admission	Wald ratio	1	0.00754494	0.0021652	0.000492802	0.0195628	1.00757	1.00331	1.01186
CSPG3	Age completed full time education	Wald ratio	1	0.0412467	0.0118643	0.000507921	0.0195699	1.04211	1.01816	1.06663
CSPG3	Medication for cholesterol, blood pressure, diabetes, or take exogenous hormones: Cholesterol lowering medication	Wald ratio	1	0.0186273	0.00541727	0.000584942	0.0212854	1.0188	1.00804	1.02968
CSPG3	Birth weight of first child	Wald ratio	1	0.0749155	0.0217755	0.000580946	0.0212854	1.07779	1.03276	1.12479
CSPG3	Trunk fat-free mass	Wald ratio	1	0.0244052	0.00714888	0.000640504	0.0226773	1.02471	1.01045	1.03916
CSPG3	Forced expiratory volume in 1-second (FEV1), predicted	Wald ratio	1	0.0452355	0.013398	0.0007347	0.0253278	1.04627	1.01916	1.07411
CSPG3	Trunk predicted mass	Wald ratio	1	0.0239841	0.00712585	0.000763243	0.0256371	1.02427	1.01007	1.03868
CSPG3	Main speciality of consultant (recoded): Gynaecology	Wald ratio	1	-0.0118815	0.00359358	0.000945326	0.0294852	0.988189	0.981253	0.995174
CSPG3	Non-cancer illness code, self-reported: diabetes	Wald ratio	1	-0.00767673	0.00232111	0.000941821	0.0294852	0.992353	0.987848	0.996878
CSPG3	Lamb/mutton intake	Wald ratio	1	-0.0280004	0.00843685	0.000903994	0.0294852	0.972388	0.956441	0.988601
CSPG3	Particulate matter air pollution (pm2.5); 2010	Wald ratio	1	0.0404491	0.0123455	0.00105129	0.0320277	1.04128	1.01638	1.06678
CSPG3	Irritability	Wald ratio	1	0.0178708	0.00549455	0.00114413	0.0340639	1.01803	1.00713	1.02905
CSPG3	Weight	Wald ratio	1	0.0325385	0.0100265	0.00117354	0.0341631	1.03307	1.01297	1.05358
CSPG3	Nitrogen dioxide air pollution; 2010	Wald ratio	1	0.0381755	0.0118024	0.00121837	0.0346972	1.03891	1.01516	1.06323
CSPG3	Non-cancer illness code, self-reported: gastro-oesophageal reflux (gord) / gastric reflux	Wald ratio	1	-0.00774521	0.00241698	0.00135298	0.0367115	0.992285	0.987595	0.996997
CSPG3	Illnesses of siblings: Diabetes	Wald ratio	1	-0.012144	0.00379309	0.00136665	0.0367115	0.987929	0.980612	0.995302
CSPG3	Illnesses of mother: Diabetes	Wald ratio	1	-0.0117139	0.00366033	0.00137318	0.0367115	0.988354	0.981289	0.995471
CSPG3	Maternal smoking around birth	Wald ratio	1	-0.0185433	0.00591106	0.00170653	0.0447111	0.981628	0.97032	0.993066
CSPG3	Blood clot, DVT, bronchitis, emphysema, asthma, rhinitis, eczema, allergy diagnosed by doctor: None of the above	Wald ratio	1	-0.0173352	0.00555915	0.00181882	0.0458203	0.982814	0.972164	0.993581
CSPG3	Hip circumference	Wald ratio	1	0.0359155	0.0115103	0.0018067	0.0458203	1.03657	1.01344	1.06022
CSPG3	Time spent watching television (TV)	Wald ratio	1	-0.0284428	0.00917658	0.00193848	0.0470261	0.971958	0.954632	0.989598
CSPG3	Qualifications: A levels/AS levels or equivalent	Wald ratio	1	0.0164498	0.00530361	0.00192455	0.0470261	1.01659	1.00607	1.02721
CSPG3	Systolic blood pressure, automated reading	Wald ratio	1	-0.0359252	0.0119515	0.00264796	0.0608566	0.964712	0.942377	0.987578
CSPG3	Time spend outdoors in summer	Wald ratio	1	-0.033503	0.011117	0.00258104	0.0608566	0.967052	0.946208	0.988355
CSPG3	Particulate matter air pollution (pm2.5) absorbance; 2010	Wald ratio	1	0.0368185	0.0122409	0.00263133	0.0608566	1.0375	1.01291	1.0627
CSPG3	Vascular/heart problems diagnosed by doctor: None of the above	Wald ratio	1	0.0161515	0.00539073	0.00273392	0.0617489	1.01628	1.0056	1.02708
CSPG3	Medication for cholesterol, blood pressure, diabetes, or take exogenous hormones: Blood pressure medication	Wald ratio	1	-0.0182845	0.0061463	0.00293112	0.0650809	0.981882	0.970124	0.993782
CSPG3	Forced vital capacity (FVC)	Wald ratio	1	0.0280576	0.00948118	0.00308345	0.0651502	1.02845	1.00952	1.04775
CSPG3	Never eat eggs, dairy, wheat, sugar: I eat all of the above	Wald ratio	1	0.0149192	0.00503088	0.00302164	0.0651502	1.01503	1.00507	1.02509
CSPG3	Diagnoses - secondary ICD10: E11.9 Without complications	Wald ratio	1	-0.00563679	0.00190389	0.00306978	0.0651502	0.994379	0.990675	0.998097
CSPG3	Qualifications: None of the above	Wald ratio	1	-0.013191	0.00451627	0.00349166	0.0726044	0.986896	0.978198	0.99567
CSPG3	Illness, injury, bereavement, stress in last 2 years: Serious illness, injury or assault of a close relative	Wald ratio	1	0.0111518	0.00384306	0.00371018	0.075923	1.01121	1.00363	1.01886
CSPG3	Private healthcare	Wald ratio	1	-0.04004	0.013844	0.00382513	0.075923	0.960751	0.935032	0.987177
CSPG3	Chest pain due to walking ceases when standing still	Wald ratio	1	0.0565942	0.0195667	0.0038234	0.075923	1.05823	1.01841	1.0996
CSPG3	Qualifications: College or University degree	Wald ratio	1	0.0157812	0.00548924	0.00404126	0.0790156	1.01591	1.00503	1.0269
CSPG3	Operative procedures - main OPCS: X99.8 No procedure performed	Wald ratio	1	-0.0150074	0.00525394	0.00428464	0.0823205	0.985105	0.975012	0.995301
CSPG3	Treatment/medication code: lansoprazole	Wald ratio	1	-0.00632876	0.00221857	0.00433597	0.0823205	0.993691	0.98938	0.998022
CSPG3	Illnesses of siblings: Bowel cancer	Wald ratio	1	-0.00597321	0.00210875	0.00461737	0.0858844	0.994045	0.989945	0.998162
CSPG3	Number of fluid intelligence questions attempted within time limit	Wald ratio	1	0.122621	0.0433779	0.00470146	0.0858844	1.13046	1.03832	1.23077
CSPG3	Cooked vegetable intake	Wald ratio	1	-0.0254169	0.00899548	0.00472037	0.0858844	0.974903	0.957865	0.992244
CSPG3	Treatment/medication code: ramipril	Wald ratio	1	-0.00704388	0.00251022	0.00501484	0.0887762	0.992981	0.988107	0.997878
CSPG3	Methods of discharge from hospital (recoded): Discharged on clinical advice/consent: From inpatient/daycase care	Wald ratio	1	0.00668055	0.00238033	0.00500727	0.0887762	1.0067	1.00202	1.01141
CSPG3	Forced vital capacity (FVC), Best measure	Wald ratio	1	0.0290307	0.0103812	0.00516642	0.0902401	1.02946	1.00872	1.05062
CSPG3	Trunk fat mass	Wald ratio	1	0.0324358	0.0116373	0.00531631	0.0916364	1.03297	1.00967	1.0568
CSPG3	Methods of admission to hospital (recoded): Emergency admission: Non-injury	Wald ratio	1	0.00471152	0.00169859	0.00554085	0.0942665	1.00472	1.00138	1.00807
CSPG3	Non-cancer illness code, self-reported: hayfever/allergic rhinitis	Wald ratio	1	0.00761024	0.00276356	0.00589111	0.0989404	1.00764	1.0022	1.01311
CSPG3	Methods of admission to hospital (recoded): Emergency admission: A&E	Wald ratio	1	-0.0126211	0.00459827	0.0060559	0.100421	0.987458	0.978599	0.996398
CSPG3	Never eat eggs, dairy, wheat, sugar: Sugar or foods/drinks containing sugar	Wald ratio	1	-0.0127276	0.00468455	0.00658895	0.106719	0.987353	0.978329	0.99646
CSPG3	Alcohol usually taken with meals	Wald ratio	1	-0.0205042	0.00754815	0.00659868	0.106719	0.979705	0.965317	0.994306
CSPG3	Nitrogen oxides air pollution; 2010	Wald ratio	1	0.03212	0.0119016	0.00695909	0.109926	1.03264	1.00883	1.05701
CSPG3	Medication for cholesterol, blood pressure or diabetes: Blood pressure medication	Wald ratio	1	-0.020587	0.00763142	0.00698284	0.109926	0.979623	0.96508	0.994386
CSPG3	Sensitivity / hurt feelings	Wald ratio	1	-0.0159325	0.00591288	0.00704871	0.109926	0.984194	0.972854	0.995666
CSPG3	Current employment status: In paid employment or self-employed	Wald ratio	1	0.0159535	0.00592952	0.00713395	0.109947	1.01608	1.00434	1.02796
CSPG3	Illnesses of father: None of the above (group 1)	Wald ratio	1	-0.0166528	0.0062067	0.00729573	0.111133	0.983485	0.971593	0.995522
CSPG3	Oily fish intake	Wald ratio	1	0.0530282	0.0198825	0.00765153	0.114092	1.05446	1.01416	1.09636
CSPG3	Treatment/medication code: metformin	Wald ratio	1	-0.00497303	0.00186499	0.00766417	0.114092	0.995039	0.991409	0.998683
CSPG3	Age first had sexual intercourse	Wald ratio	1	0.0326045	0.0124625	0.00889088	0.130866	1.03314	1.00821	1.05869
CSPG3	Prospective memory result	Wald ratio	1	-0.0282295	0.0108684	0.00939357	0.136729	0.972165	0.951675	0.993097
CSPG3	Leg pain when walking normally	Wald ratio	1	0.0577812	0.0223764	0.00981614	0.141309	1.05948	1.01402	1.10698
CSPG3	Intended management of patient (recoded): One or more nights hospital stay	Wald ratio	1	-0.0135132	0.00534894	0.011526	0.16412	0.986578	0.976289	0.996975
CSPG3	Number of cigarettes previously smoked daily	Wald ratio	1	-0.051793	0.0206152	0.0119925	0.168926	0.949525	0.911924	0.988677
CSPG3	Main speciality of consultant (recoded): General medicine	Wald ratio	1	-0.011299	0.00455242	0.0130659	0.182089	0.988765	0.979981	0.997627
CSPG3	Leg fat percentage (right)	Wald ratio	1	-0.0177862	0.00737215	0.0158386	0.218406	0.982371	0.968278	0.996669
CSPG3	Grapefruit intake	Wald ratio	1	0.0202856	0.00843048	0.0161184	0.219949	1.02049	1.00377	1.0375
CSPG3	Had menopause	Wald ratio	1	-0.0189369	0.00790494	0.016594	0.224104	0.981241	0.966155	0.996563
CSPG3	Particulate matter air pollution (pm10); 2010	Wald ratio	1	0.0295848	0.0124413	0.0174095	0.230368	1.03003	1.00521	1.05545
CSPG3	Type of cancer: ICD10: C61 Malignant neoplasm of prostate	Wald ratio	1	-0.00364412	0.00153129	0.0173234	0.230368	0.996363	0.993377	0.999357
CSPG3	Diagnoses - main ICD10: N39.0 Urinary tract infection, site not specified	Wald ratio	1	0.00305845	0.00129261	0.0179764	0.235491	1.00306	1.00053	1.00561
CSPG3	Childhood sunburn occasions	Wald ratio	1	0.028524	0.0122934	0.0203267	0.245656	1.02893	1.00444	1.05403
CSPG3	Illness, injury, bereavement, stress in last 2 years: None of the above	Wald ratio	1	-0.0138623	0.0059647	0.0201224	0.245656	0.986233	0.974771	0.997831
CSPG3	Diagnoses - main ICD10: R10.3 Pain localised to other parts of lower abdomen	Wald ratio	1	-0.00283424	0.00121662	0.0198277	0.245656	0.99717	0.994795	0.99955
CSPG3	Transport type for commuting to job workplace: Cycle	Wald ratio	1	0.0102509	0.00442197	0.0204401	0.245656	1.0103	1.00159	1.0191
CSPG3	Leg fat percentage (left)	Wald ratio	1	-0.0168921	0.00727806	0.0202892	0.245656	0.98325	0.969323	0.997376
CSPG3	How are people in household related to participant: Son and/or daughter (include step-children)	Wald ratio	1	0.013214	0.00569412	0.020306	0.245656	1.0133	1.00206	1.02467
CSPG3	Home location at assessment - north co-ordinate (rounded)	Wald ratio	1	0.0243459	0.0104986	0.0203967	0.245656	1.02464	1.00378	1.04595
CSPG3	Blood clot, DVT, bronchitis, emphysema, asthma, rhinitis, eczema, allergy diagnosed by doctor: Asthma	Wald ratio	1	0.00886552	0.00381312	0.0200718	0.245656	1.0089	1.00139	1.01647
CSPG3	Diagnoses - main ICD10: K44.9 Diaphragmatic hernia without obstruction or gangrene	Wald ratio	1	-0.00367488	0.00156847	0.0191306	0.245656	0.996332	0.993274	0.999399
CSPG3	Other sweets intake	Wald ratio	1	0.0355009	0.0153897	0.0210659	0.250875	1.03614	1.00535	1.06787
CSPG3	Frequency of travelling from home to job workplace	Wald ratio	1	0.0313655	0.0136895	0.0219511	0.252451	1.03186	1.00454	1.05992
CSPG3	Hot drink temperature	Wald ratio	1	-0.0156625	0.0068373	0.0219782	0.252451	0.98446	0.971355	0.997741
CSPG3	Time to complete round	Wald ratio	1	-0.0271634	0.0118743	0.0221618	0.252451	0.973202	0.950814	0.996118
CSPG3	Work/job satisfaction	Wald ratio	1	0.0501345	0.0218928	0.022021	0.252451	1.05141	1.00725	1.09751
CSPG3	Age at death	Wald ratio	1	0.165204	0.0719727	0.021712	0.252451	1.17963	1.02443	1.35835
CSPG3	Sleeplessness / insomnia	Wald ratio	1	-0.0195169	0.00856155	0.0226314	0.255578	0.980672	0.964353	0.997267
CSPG3	Gas or solid-fuel cooking/heating: A gas hob or gas cooker	Wald ratio	1	-0.0124481	0.00549979	0.0236128	0.264383	0.987629	0.97704	0.998333
CSPG3	Operation code: endoscopy / gastroscopy	Wald ratio	1	-0.0037853	0.00167635	0.0239421	0.265798	0.996222	0.992954	0.9995
CSPG3	Use of sun/uv protection	Wald ratio	1	-0.0232541	0.0103725	0.0249682	0.274859	0.977014	0.957352	0.99708
CSPG3	Trunk fat percentage	Wald ratio	1	0.023698	0.0106875	0.0265979	0.29036	1.02398	1.00275	1.04566
CSPG3	Diagnoses - main ICD10: R10.1 Pain localised to upper abdomen	Wald ratio	1	-0.00299582	0.00135345	0.0268661	0.290864	0.997009	0.994367	0.999657
CSPG3	Blood clot, DVT, bronchitis, emphysema, asthma, rhinitis, eczema, allergy diagnosed by doctor: Hayfever, allergic rhinitis or eczema	Wald ratio	1	0.0107535	0.0050137	0.0319676	0.294912	1.01081	1.00093	1.02079
CSPG3	Operation code: lumpectomy	Wald ratio	1	0.00465127	0.00214148	0.0298563	0.294912	1.00466	1.00045	1.00889
CSPG3	Non-cancer illness code, self-reported: asthma	Wald ratio	1	0.00819582	0.00381612	0.031739	0.294912	1.00823	1.00072	1.0158
CSPG3	Operative procedures - main OPCS: M45.9 Unspecified diagnostic endoscopic examination of bladder	Wald ratio	1	0.00589224	0.00268291	0.0280768	0.294912	1.00591	1.00063	1.01121
CSPG3	Pulse wave peak to peak time	Wald ratio	1	0.0452503	0.0208067	0.0296452	0.294912	1.04629	1.00448	1.08984
CSPG3	Arm predicted mass (left)	Wald ratio	1	0.0157571	0.00725048	0.0297621	0.294912	1.01588	1.00155	1.03042
CSPG3	Sweetened cereal intake	Wald ratio	1	-0.0217885	0.0100752	0.0305728	0.294912	0.978447	0.959315	0.997961
CSPG3	Operative procedures - main OPCS: K63.6 Coronary arteriography NEC	Wald ratio	1	0.00277894	0.00127868	0.029758	0.294912	1.00278	1.00027	1.0053
CSPG3	Ever used hormone-replacement therapy (HRT)	Wald ratio	1	-0.017142	0.0079583	0.031242	0.294912	0.983004	0.96779	0.998457
CSPG3	Treatment/medication code: atenolol	Wald ratio	1	-0.00501058	0.00230708	0.0298685	0.294912	0.995002	0.990513	0.999511
CSPG3	Caffeine drink within last hour	Wald ratio	1	-0.00396994	0.0018013	0.027529	0.294912	0.996038	0.992528	0.999561
CSPG3	Heel bone mineral density (BMD) T-score, automated	Wald ratio	1	-0.0318388	0.0147343	0.030706	0.294912	0.968663	0.941089	0.997045
CSPG3	Number of attempts	Wald ratio	1	-0.0183191	0.00845245	0.0302112	0.294912	0.981848	0.965716	0.998249
CSPG3	Couscous intake	Wald ratio	1	0.0174439	0.00805006	0.0302406	0.294912	1.0176	1.00167	1.03378
CSPG3	Number of live births	Wald ratio	1	-0.0412182	0.0191022	0.030946	0.294912	0.95962	0.924355	0.996229
CSPG3	Average total household income before tax	Wald ratio	1	0.0328148	0.0152709	0.0316469	0.294912	1.03336	1.00289	1.06476
CSPG3	Age at last live birth	Wald ratio	1	0.0421445	0.0194272	0.0300559	0.294912	1.04305	1.00408	1.08353
CSPG3	Heel quantitative ultrasound index (QUI), direct entry	Wald ratio	1	-0.0318324	0.0147344	0.0307401	0.294912	0.968669	0.941094	0.997051
CSPG3	6mm weak meridian (left)	Wald ratio	1	-0.0582606	0.0265633	0.0282875	0.294912	0.943404	0.895543	0.993823
CSPG3	Diagnoses - secondary ICD10: I10 Essential (primary) hypertension	Wald ratio	1	-0.00823824	0.00383876	0.0318674	0.294912	0.991796	0.984361	0.999286
CSPG3	Nitrogen dioxide air pollution; 2006	Wald ratio	1	0.0257185	0.0116974	0.0279033	0.294912	1.02605	1.0028	1.04985
CSPG3	Qualifications: Other professional qualifications eg: nursing, teaching	Wald ratio	1	0.0116165	0.00543218	0.0324793	0.295537	1.01168	1.00097	1.02251
CSPG3	Fluid intelligence score	Wald ratio	1	0.093603	0.043773	0.0324865	0.295537	1.09812	1.00784	1.1965
CSPG3	Illnesses of siblings: Stroke	Wald ratio	1	-0.00518264	0.00243552	0.0333425	0.301232	0.994831	0.990093	0.999591
CSPG3	Leisure/social activities: Religious group	Wald ratio	1	0.00895394	0.00421545	0.0336639	0.302053	1.00899	1.00069	1.01737
CSPG3	Methods of admission to hospital (recoded): Emergency admission	Wald ratio	1	0.00579103	0.00274026	0.0345737	0.308106	1.00581	1.00042	1.01122
CSPG3	Water intake	Wald ratio	1	0.0219738	0.0104448	0.035395	0.311191	1.02222	1.0015	1.04336
CSPG3	Length of working week for main job	Wald ratio	1	0.0315142	0.0149626	0.0351873	0.311191	1.03202	1.00219	1.06273
CSPG3	Illness, injury, bereavement, stress in last 2 years: Marital separation/divorce	Wald ratio	1	0.00434952	0.00207748	0.0362914	0.316945	1.00436	1.00028	1.00846
CSPG3	Plum intake	Wald ratio	1	0.0425767	0.0205027	0.0378348	0.328235	1.0435	1.00239	1.08628
CSPG3	Tinnitus severity/nuisance	Wald ratio	1	0.329539	0.159364	0.0386545	0.333141	1.39033	1.01734	1.90007
CSPG3	How are people in household related to participant: Other unrelated	Wald ratio	1	-0.00329706	0.00159688	0.0389523	0.333513	0.996708	0.993594	0.999833
CSPG3	Arm predicted mass (right)	Wald ratio	1	0.0145885	0.00711518	0.0403316	0.343081	1.0147	1.00064	1.02895
CSPG3	Heel bone mineral density (BMD)	Wald ratio	1	-0.0301089	0.014731	0.0409622	0.343822	0.97034	0.942724	0.998765
CSPG3	Intended management of patient (recoded): No overnight hospital stay	Wald ratio	1	-0.0121875	0.00597	0.0412062	0.343822	0.987887	0.976394	0.999514
CSPG3	Signal-to-noise-ratio (SNR) of triplet (left)	Wald ratio	1	-0.0426012	0.0208646	0.0411717	0.343822	0.958293	0.919895	0.998295
CSPG3	Birth weight	Wald ratio	1	0.0317615	0.0155963	0.0417021	0.345758	1.03227	1.00119	1.06431
CSPG3	Pulse wave reflection index	Wald ratio	1	-0.0399442	0.0199433	0.0451888	0.368362	0.960843	0.924009	0.999145
CSPG3	PCT where patients GP was registered: SOUTH GLOUCESTERSHIRE PCT	Wald ratio	1	-0.00280876	0.00140639	0.0458097	0.368362	0.997195	0.99445	0.999948
CSPG3	Non-cancer illness code, self-reported: pneumonia	Wald ratio	1	0.00283141	0.00141789	0.0458343	0.368362	1.00284	1.00005	1.00563
CSPG3	Sponge pudding intake	Wald ratio	1	-0.0176328	0.00880985	0.0453404	0.368362	0.982522	0.965702	0.999635
CSPG3	Boiled/baked potatoes intake	Wald ratio	1	0.0846118	0.0422782	0.0453588	0.368362	1.08829	1.00175	1.18232
CSPG3	Total errors traversing alphanumeric path (trail #2)	Wald ratio	1	-0.0694936	0.0351788	0.0482181	0.380516	0.932866	0.870712	0.999457
CSPG3	Length of longest manic/irritable episode	Wald ratio	1	-0.0412733	0.0208437	0.047688	0.380516	0.959567	0.921155	0.99958
CSPG3	Whole egg intake	Wald ratio	1	-0.0516233	0.0261293	0.0481902	0.380516	0.949687	0.902274	0.99959
CSPG3	Diagnoses - main ICD10: R10.4 Other and unspecified abdominal pain	Wald ratio	1	0.00373373	0.00189782	0.0491399	0.385469	1.00374	1.00001	1.00748
CSPG3	Hand grip strength (left)	Wald ratio	1	0.0167899	0.00856239	0.0498915	0.3863	1.01693	1.00001	1.03414
CSPG3	Nitrogen dioxide air pollution; 2005	Wald ratio	1	0.0228554	0.0116678	0.0501306	0.3863	1.02312	0.999987	1.04679
CSPG3	Type of special diet followed: Low calorie	Wald ratio	1	0.0201778	0.0102905	0.049901	0.3863	1.02038	1.00001	1.04117
CSPG3	Drive faster than motorway speed limit	Wald ratio	1	0.0194881	0.00999673	0.0512417	0.390786	1.01968	0.999895	1.03986
CSPG3	Illnesses of siblings: Lung cancer	Wald ratio	1	-0.00393758	0.00202301	0.0516076	0.390786	0.99607	0.992128	1.00003
CSPG3	Fruit smoothie intake	Wald ratio	1	-0.0206583	0.0106084	0.0514912	0.390786	0.979554	0.959397	1.00013
CSPG3	Leisure/social activities: None of the above	Wald ratio	1	-0.0106492	0.00551373	0.0534343	0.392368	0.989407	0.978772	1.00016
CSPG3	6mm weak meridian (right)	Wald ratio	1	-0.0512688	0.0263993	0.0521309	0.392368	0.950023	0.902117	1.00047
CSPG3	Leek intake	Wald ratio	1	-0.0307015	0.0158902	0.0533473	0.392368	0.969765	0.940027	1.00044
CSPG3	Arm fat-free mass (left)	Wald ratio	1	0.014092	0.00727876	0.0528622	0.392368	1.01419	0.999826	1.02876
CSPG3	Diagnoses - main ICD10: K40.9 Unilateral or unspecified inguinal hernia, without obstruction or gangrene	Wald ratio	1	0.00359503	0.00186509	0.0539132	0.392368	1.0036	0.999939	1.00728
CSPG3	PCT responsible for patient data: LEEDS PCT	Wald ratio	1	-0.00323148	0.00167534	0.053749	0.392368	0.996774	0.993506	1.00005
CSPG3	PCT where patients GP was registered: NOT KNOWN	Wald ratio	1	-0.00461264	0.00238252	0.0528641	0.392368	0.995398	0.990761	1.00006
CSPG3	PCT where patients GP was registered: LEEDS PCT	Wald ratio	1	-0.00319364	0.00166255	0.0547416	0.396196	0.996811	0.993569	1.00006
CSPG3	Operation code: unclassifiable	Wald ratio	1	0.00324536	0.00170392	0.0568259	0.406786	1.00325	0.999906	1.00661
CSPG3	6mm strong meridian (left)	Wald ratio	1	-0.050423	0.0264539	0.056641	0.406786	0.950827	0.902783	1.00143
CSPG3	Fracture resulting from simple fall	Wald ratio	1	-0.0346721	0.0182876	0.057969	0.412714	0.965922	0.931913	1.00117
CSPG3	Average monthly fortified wine intake	Wald ratio	1	-0.0541979	0.0288425	0.0602307	0.420806	0.947245	0.895181	1.00234
CSPG3	Treatment/medication code: co-codamol	Wald ratio	1	-0.00339909	0.00181016	0.0604103	0.420806	0.996607	0.993077	1.00015
CSPG3	Duration of questionnaire	Wald ratio	1	0.0595312	0.03174	0.0607117	0.420806	1.06134	0.997324	1.12946
CSPG3	Frequency of light DIY in last 4 weeks	Wald ratio	1	-0.0426588	0.0226339	0.0594661	0.420806	0.958238	0.916658	1.00171
CSPG3	Snoring	Wald ratio	1	0.0110057	0.00586736	0.0606906	0.420806	1.01107	0.999506	1.02276
CSPG3	Illnesses of siblings: High blood pressure	Wald ratio	1	-0.0102474	0.00550858	0.0628485	0.433324	0.989805	0.979176	1.00055
CSPG3	Types of physical activity in last 4 weeks: Strenuous sports	Wald ratio	1	0.00673327	0.00362855	0.0635049	0.435557	1.00676	0.999621	1.01394
CSPG3	Added milk to filtered coffee	Wald ratio	1	0.0400767	0.0216249	0.0638441	0.435603	1.04089	0.997695	1.08596
CSPG3	Medication for pain relief, constipation, heartburn: Laxatives (e.g. Dulcolax, Senokot)	Wald ratio	1	-0.00374761	0.00203084	0.0649869	0.441103	0.996259	0.992302	1.00023
CSPG3	Calcium	Wald ratio	1	0.0570873	0.0311873	0.0671801	0.453639	1.05875	0.995968	1.12549
CSPG3	Arm fat mass (right)	Wald ratio	1	0.0205646	0.0113538	0.0701018	0.47094	1.02078	0.998313	1.04375
CSPG3	Financial situation satisfaction	Wald ratio	1	0.035953	0.0199029	0.0708526	0.473556	1.03661	0.996948	1.07784
CSPG3	Mean signal-to-noise ratio (SNR), (right)	Wald ratio	1	-0.0372485	0.0208145	0.0735265	0.474481	0.963437	0.924923	1.00355
CSPG3	3mm asymmetry index (right)	Wald ratio	1	0.0475267	0.0264733	0.0726114	0.474481	1.04867	0.995648	1.10452
CSPG3	Back pain for 3+ months	Wald ratio	1	-0.0199182	0.01107	0.0719727	0.474481	0.980279	0.959239	1.00178
CSPG3	Errors before selecting correct item in alphanumeric path (trail #2)	Wald ratio	1	-0.0656582	0.0366227	0.0730007	0.474481	0.936451	0.871588	1.00614
CSPG3	Non-cancer illness code, self-reported: hiatus hernia	Wald ratio	1	-0.00323745	0.00179805	0.0717762	0.474481	0.996768	0.993261	1.00029
CSPG3	Average monthly champagne plus white wine intake	Wald ratio	1	-0.128615	0.0715873	0.0723973	0.474481	0.879313	0.7642	1.01177
CSPG3	3mm index of best keratometry results (right)	Wald ratio	1	0.0303897	0.0169771	0.0734467	0.474481	1.03086	0.997119	1.06574
CSPG3	6mm cylindrical power (left)	Wald ratio	1	-0.0504152	0.0283147	0.074989	0.479198	0.950835	0.899504	1.00509
CSPG3	Pizza intake	Wald ratio	1	0.0351367	0.0197196	0.0747796	0.479198	1.03576	0.996492	1.07658
CSPG3	Pack years adult smoking as proportion of life span exposed to smoking	Wald ratio	1	-0.0355312	0.0199969	0.0755954	0.480728	0.965093	0.927999	1.00367
CSPG3	Intake of sugar added to cereal	Wald ratio	1	-0.0409615	0.0230995	0.0761855	0.48214	0.959866	0.917377	1.00432
CSPG3	Interpolated Age of participant when operation took place	Wald ratio	1	-0.0240358	0.0135891	0.0769343	0.484538	0.976251	0.950592	1.0026
CSPG3	Type of sliced bread eaten: wholemeal	Wald ratio	1	0.0245071	0.0138861	0.0775853	0.4863	1.02481	0.997294	1.05308
CSPG3	Sliced bread intake	Wald ratio	1	0.10678	0.0606203	0.0781604	0.487572	1.11269	0.988037	1.25307
CSPG3	Whole-wheat cereal intake	Wald ratio	1	0.0381012	0.0216719	0.0787314	0.488801	1.03884	0.995634	1.08391
CSPG3	Number of depression episodes	Wald ratio	1	0.0519261	0.0295722	0.0791036	0.488801	1.0533	0.993983	1.11615
CSPG3	Corneal resistance factor (left)	Wald ratio	1	-0.0445697	0.0254877	0.0803469	0.494152	0.956409	0.909805	1.0054
CSPG3	Duration to complete alphanumeric path (trail #2)	Wald ratio	1	-0.0449764	0.0257611	0.0808282	0.494789	0.95602	0.908947	1.00553
CSPG3	Illnesses of father: Diabetes	Wald ratio	1	-0.0066007	0.00380612	0.0828769	0.502633	0.993421	0.986038	1.00086
CSPG3	Number of days/week walked 10+ minutes	Wald ratio	1	0.0404655	0.0233095	0.0825628	0.502633	1.0413	0.994792	1.08997
CSPG3	Medication for cholesterol, blood pressure, diabetes, or take exogenous hormones: None of the above	Wald ratio	1	0.012984	0.00754052	0.0850872	0.510167	1.01307	0.998206	1.02815
CSPG3	Duration of light DIY	Wald ratio	1	-0.0438067	0.0254572	0.0852875	0.510167	0.957139	0.910553	1.00611
CSPG3	Parsnip intake	Wald ratio	1	-0.0258505	0.0150201	0.0852395	0.510167	0.974481	0.946211	1.0036
CSPG3	Vascular/heart problems diagnosed by doctor: Angina	Wald ratio	1	0.00361161	0.0021077	0.0866156	0.51111	1.00362	0.999481	1.00777
CSPG3	Nitrogen dioxide air pollution; 2007	Wald ratio	1	0.0199826	0.0116495	0.0862875	0.51111	1.02018	0.997154	1.04375
CSPG3	Whole body fat mass	Wald ratio	1	0.019386	0.0112864	0.0858608	0.51111	1.01958	0.997268	1.04238
CSPG3	Overall health rating	Wald ratio	1	-0.014803	0.00865209	0.087096	0.51164	0.985306	0.968738	1.00216
CSPG3	Diagnoses - secondary ICD10: E03.9 Hypothyroidism, unspecified	Wald ratio	1	-0.0028604	0.00170751	0.0938969	0.511937	0.997144	0.993812	1.00049
CSPG3	Intake of sugar added to coffee	Wald ratio	1	-0.0406803	0.0242558	0.0935155	0.511937	0.960136	0.915558	1.00688
CSPG3	Cucumber intake	Wald ratio	1	0.0468412	0.0278349	0.0924095	0.511937	1.04796	0.992314	1.10672
CSPG3	Poultry intake	Wald ratio	1	-0.0175298	0.0104732	0.0941756	0.511937	0.982623	0.962658	1.003
CSPG3	Arm fat mass (left)	Wald ratio	1	0.0189517	0.0113537	0.0950745	0.511937	1.01913	0.996704	1.04207
CSPG3	Treatment speciality of consultant (recoded): Gynaecology	Wald ratio	1	-0.00653545	0.00388291	0.0923492	0.511937	0.993486	0.985954	1.00108
CSPG3	Orange intake	Wald ratio	1	0.0358624	0.0211129	0.0893947	0.511937	1.03651	0.994496	1.08031
CSPG3	Fat	Wald ratio	1	0.0520273	0.0311682	0.0950692	0.511937	1.0534	0.990979	1.11976
CSPG3	Illness, injury, bereavement, stress in last 2 years: Serious illness, injury or assault to yourself	Wald ratio	1	0.00584955	0.00349485	0.0941773	0.511937	1.00587	0.999	1.01278
CSPG3	Pulse wave Arterial Stiffness index	Wald ratio	1	-0.034847	0.0204375	0.0881848	0.511937	0.965753	0.927832	1.00522
CSPG3	Hearing difficulty/problems with background noise	Wald ratio	1	-0.00971242	0.00582345	0.0953532	0.511937	0.990335	0.979095	1.0017
CSPG3	Arm fat-free mass (right)	Wald ratio	1	0.0119981	0.00713927	0.0928461	0.511937	1.01207	0.998007	1.02633
CSPG3	Pea intake	Wald ratio	1	-0.0489012	0.0291247	0.0931464	0.511937	0.952275	0.899438	1.00822
CSPG3	Time since last menstrual period	Wald ratio	1	-0.0630258	0.0369061	0.0876856	0.511937	0.938919	0.8734	1.00935
CSPG3	Father's age	Wald ratio	1	-0.0426509	0.0253184	0.0920689	0.511937	0.958246	0.911854	1.007
CSPG3	3mm weak meridian (left)	Wald ratio	1	-0.0419061	0.0248059	0.0911508	0.511937	0.95896	0.913451	1.00674
CSPG3	Diagnoses - secondary ICD10: Z87.1 Personal history of diseases of the digestive system	Wald ratio	1	-0.00297822	0.00178067	0.0944192	0.511937	0.997026	0.993553	1.00051
CSPG3	Orange juice intake	Wald ratio	1	-0.0466818	0.0278958	0.0942422	0.511937	0.954391	0.90361	1.00803
CSPG3	Leisure/social activities: Pub or social club	Wald ratio	1	0.00885639	0.00522594	0.0901325	0.511937	1.0089	0.998615	1.01928
CSPG3	Destinations on discharge from hospital (recoded): Usual Place of residence: Living with relatives	Wald ratio	1	0.00316685	0.00189598	0.09486	0.511937	1.00317	0.999451	1.00691
CSPG3	Longest period of depression	Wald ratio	1	0.0541582	0.0318179	0.0887309	0.511937	1.05565	0.991829	1.12358
CSPG3	Carrot intake	Wald ratio	1	-0.0664888	0.0400033	0.0964965	0.513728	0.935673	0.865113	1.01199
CSPG3	Number of symbol digit matches made correctly	Wald ratio	1	0.0402276	0.0241848	0.0962436	0.513728	1.04105	0.992851	1.09158
CSPG3	Seeds intake	Wald ratio	1	0.0145735	0.00877788	0.0968632	0.513728	1.01468	0.997372	1.03229
CSPG3	Intra-ocular pressure, Goldmann-correlated (left)	Wald ratio	1	-0.0426597	0.025738	0.097427	0.514634	0.958237	0.911097	1.00782
CSPG3	Time spent using computer	Wald ratio	1	0.0173654	0.0105111	0.0985147	0.51829	1.01752	0.996769	1.0387
CSPG3	Illnesses of father: Bowel cancer	Wald ratio	1	0.00501845	0.00305591	0.100546	0.524761	1.00503	0.999029	1.01107
CSPG3	Treatment speciality of consultant (recoded): Ear, nose and throat (ENT)	Wald ratio	1	0.00442597	0.00269441	0.100455	0.524761	1.00444	0.999145	1.00975
CSPG3	Types of physical activity in last 4 weeks: Walking for pleasure (not as a means of transport)	Wald ratio	1	0.00882903	0.00539579	0.101781	0.529098	1.00887	0.998255	1.01959
CSPG3	Answered sexual history questions	Wald ratio	1	-0.00539803	0.00331485	0.103432	0.535556	0.994617	0.988175	1.0011
CSPG3	Main speciality of consultant (recoded): Trauma and orthopaedics	Wald ratio	1	-0.00700542	0.00431212	0.10425	0.537668	0.993019	0.984662	1.00145
CSPG3	Forced expiratory volume in 1-second (FEV1), Best measure	Wald ratio	1	0.0177587	0.0109861	0.105993	0.540278	1.01792	0.996233	1.04007
CSPG3	Weight change compared with 1 year ago	Wald ratio	1	-0.0126158	0.007796	0.105612	0.540278	0.987463	0.97249	1.00267
CSPG3	Non-cancer illness code, self-reported: angina	Wald ratio	1	0.00339518	0.00209907	0.105776	0.540278	1.0034	0.999281	1.00754
CSPG3	Sweet snack consumers	Wald ratio	1	0.0256889	0.015969	0.107687	0.542575	1.02602	0.994405	1.05864
CSPG3	Diagnoses - main ICD10: K62.5 Haemorrhage of anus and rectum	Wald ratio	1	-0.00274946	0.00170635	0.107111	0.542575	0.997254	0.993925	1.0006
CSPG3	Comparative body size at age 10	Wald ratio	1	0.013002	0.00807845	0.107514	0.542575	1.01309	0.997172	1.02926
CSPG3	Vitamin and mineral supplements: Multivitamins +/- minerals	Wald ratio	1	-0.00792012	0.00493527	0.108538	0.54269	0.992111	0.982561	1.00175
CSPG3	Fractured/broken bones in last 5 years	Wald ratio	1	-0.00569815	0.00355024	0.108493	0.54269	0.994318	0.987423	1.00126
CSPG3	Starch	Wald ratio	1	0.0480124	0.0308036	0.119077	0.544946	1.04918	0.987713	1.11448
CSPG3	Average 24-hour sound level of noise pollution	Wald ratio	1	0.0185474	0.0120345	0.12327	0.544946	1.01872	0.994973	1.04304
CSPG3	Average 16-hour sound level of noise pollution	Wald ratio	1	0.0185612	0.0120344	0.12299	0.544946	1.01873	0.994986	1.04305
CSPG3	Feta intake	Wald ratio	1	0.00818324	0.00531191	0.123427	0.544946	1.00822	0.997774	1.01877
CSPG3	Frequency of tenseness / restlessness in last 2 weeks	Wald ratio	1	0.0115474	0.00749658	0.123475	0.544946	1.01161	0.996859	1.02659
CSPG3	Duration screen displayed	Wald ratio	1	-0.0315788	0.0200851	0.115893	0.544946	0.968915	0.931513	1.00782
CSPG3	Mean signal-to-noise ratio (SNR), (left)	Wald ratio	1	-0.0331912	0.0208229	0.110941	0.544946	0.967354	0.928668	1.00765
CSPG3	Average evening sound level of noise pollution	Wald ratio	1	0.0185654	0.0120348	0.122917	0.544946	1.01874	0.99499	1.04305
CSPG3	Vitamin and mineral supplements: Vitamin B	Wald ratio	1	-0.003761	0.00241198	0.118926	0.544946	0.996246	0.991547	1.00097
CSPG3	Vitamin B12	Wald ratio	1	0.0496606	0.031493	0.114824	0.544946	1.05091	0.988007	1.11783
CSPG3	Average night-time sound level of noise pollution	Wald ratio	1	0.0185403	0.0120343	0.123408	0.544946	1.01871	0.994966	1.04303
CSPG3	Operative procedures - main OPCS: T20.2 Primary repair of inguinal hernia using insert of prosthetic material	Wald ratio	1	0.00285949	0.00178921	0.11	0.544946	1.00286	0.999353	1.00639
CSPG3	Maximum workload during fitness test	Wald ratio	1	0.0426579	0.0268371	0.111945	0.544946	1.04358	0.990106	1.09994
CSPG3	Speech-reception-threshold (SRT) estimate (right)	Wald ratio	1	-0.0327724	0.0210817	0.120055	0.544946	0.967759	0.928586	1.00858
CSPG3	Average weekly fortified wine intake	Wald ratio	1	-0.0103996	0.00670024	0.120632	0.544946	0.989654	0.976743	1.00274
CSPG3	Treatment/medication code: citalopram	Wald ratio	1	-0.00244739	0.00155357	0.115179	0.544946	0.997556	0.994523	1.0006
CSPG3	Types of physical activity in last 4 weeks: Light DIY (eg: pruning, watering the lawn)	Wald ratio	1	-0.00924942	0.00597818	0.121816	0.544946	0.990793	0.979252	1.00247
CSPG3	Illnesses of mother: None of the above (group 1)	Wald ratio	1	0.009518	0.00613894	0.121038	0.544946	1.00956	0.997489	1.02178
CSPG3	Average daytime sound level of noise pollution	Wald ratio	1	0.0185443	0.0120342	0.123326	0.544946	1.01872	0.99497	1.04303
CSPG3	3mm strong meridian angle (left)	Wald ratio	1	-0.0402515	0.0259683	0.121136	0.544946	0.960548	0.912881	1.0107
CSPG3	Pack years of smoking	Wald ratio	1	-0.0310924	0.0200292	0.120577	0.544946	0.969386	0.932068	1.0082
CSPG3	Other dessert intake	Wald ratio	1	0.0269965	0.0173378	0.11945	0.544946	1.02736	0.993039	1.06288
CSPG3	Number of symbol digit matches attempted	Wald ratio	1	0.0380727	0.0241778	0.115326	0.544946	1.03881	0.990728	1.08922
CSPG3	Vitamin supplement user	Wald ratio	1	-0.0244328	0.0156547	0.118587	0.544946	0.975863	0.946375	1.00627
CSPG3	Carbohydrate	Wald ratio	1	0.0489239	0.0310121	0.114663	0.544946	1.05014	0.98821	1.11595
CSPG3	Reason for glasses/contact lenses: For long-sightedness, i.e. for distance and near, but particularly for near tasks like reading (called 'hypermetropia')	Wald ratio	1	0.00380109	0.00239036	0.111795	0.544946	1.00381	0.999116	1.00852
CSPG3	Sprouts intake	Wald ratio	1	-0.0220988	0.0142864	0.121901	0.544946	0.978144	0.951134	1.00592
CSPG3	Illnesses of father: Lung cancer	Wald ratio	1	-0.00594688	0.00373933	0.111754	0.544946	0.994071	0.986812	1.00138
CSPG3	Difficulty not smoking for 1 day	Wald ratio	1	-0.0617615	0.0401397	0.123886	0.544946	0.940107	0.86898	1.01706
CSPG3	Bran cereal intake	Wald ratio	1	-0.0273158	0.0171945	0.112142	0.544946	0.973054	0.940807	1.00641
CSPG3	Pain type(s) experienced in last month: Back pain	Wald ratio	1	0.0080473	0.00523115	0.123965	0.544946	1.00808	0.997797	1.01847
CSPG3	3mm cylindrical power (left)	Wald ratio	1	-0.0413255	0.0262042	0.114783	0.544946	0.959517	0.91148	1.01009
CSPG3	Number of treatments/medications taken	Wald ratio	1	-0.0147136	0.0095487	0.12334	0.544946	0.985394	0.967123	1.00401
CSPG3	Number of days/week of moderate physical activity 10+ minutes	Wald ratio	1	-0.0444142	0.0286764	0.121427	0.544946	0.956558	0.904277	1.01186
CSPG3	Diagnoses - main ICD10: K63.5 Polyp of colon	Wald ratio	1	0.00186683	0.00121129	0.123271	0.544946	1.00187	0.999493	1.00425
CSPG3	Sources of admission to hospital (recoded): Transfer to other NHS provider: General ward, young physically disabled, A&E	Wald ratio	1	-0.00289029	0.00181829	0.111934	0.544946	0.997114	0.993567	1.00067
CSPG3	Operative procedures - secondary OPCS: Z50.4 Skin of leg NEC	Wald ratio	1	-0.00196199	0.00127924	0.125098	0.545056	0.99804	0.995541	1.00055
CSPG3	Current employment status: Unable to work because of sickness or disability	Wald ratio	1	-0.00355252	0.00231968	0.125654	0.545056	0.996454	0.991934	1.00099
CSPG3	Crisp intake	Wald ratio	1	-0.0391976	0.0255249	0.124622	0.545056	0.961561	0.914638	1.01089
CSPG3	Illnesses of siblings: None of the above (group 1)	Wald ratio	1	0.00969933	0.00632676	0.12526	0.545056	1.00975	0.997303	1.02235
CSPG3	Transport type for commuting to job workplace: Walk	Wald ratio	1	0.00922118	0.00603758	0.126687	0.547722	1.00926	0.997391	1.02128
CSPG3	Number of cigarettes currently smoked daily (current cigarette smokers)	Wald ratio	1	-0.0476712	0.031267	0.127346	0.548257	0.953447	0.896771	1.01371
CSPG3	Age of primiparous women at birth of child	Wald ratio	1	0.0678021	0.0445218	0.127785	0.548257	1.07015	0.980727	1.16773
CSPG3	Saturated fat	Wald ratio	1	0.0474858	0.0312042	0.128066	0.548257	1.04863	0.986419	1.11477
CSPG3	Diagnoses - secondary ICD10: I25.9 Chronic ischaemic heart disease, unspecified	Wald ratio	1	0.00203044	0.00133803	0.129144	0.548804	1.00203	0.999408	1.00466
CSPG3	Age started smoking in former smokers	Wald ratio	1	0.0356982	0.0235434	0.129451	0.548804	1.03634	0.989608	1.08529
CSPG3	Energy	Wald ratio	1	0.0461921	0.030463	0.129435	0.548804	1.04728	0.986576	1.11171
CSPG3	Ever had breast cancer screening / mammogram	Wald ratio	1	-0.00969376	0.00644042	0.132287	0.559021	0.990353	0.97793	1.00293
CSPG3	Transport type for commuting to job workplace: Public transport	Wald ratio	1	0.0101104	0.00673633	0.133389	0.561864	1.01016	0.996912	1.02359
CSPG3	Powdered/instant soup intake	Wald ratio	1	0.0146835	0.0098017	0.13412	0.561931	1.01479	0.995482	1.03448
CSPG3	Family relationship satisfaction	Wald ratio	1	-0.0283339	0.0189208	0.134263	0.561931	0.972064	0.936675	1.00879
CSPG3	Tea consumed	Wald ratio	1	-0.0192855	0.012911	0.135249	0.562464	0.980899	0.956388	1.00604
CSPG3	Pear intake	Wald ratio	1	0.03072	0.0205618	0.135167	0.562464	1.0312	0.990465	1.0736
CSPG3	Heel bone mineral density (BMD) (left)	Wald ratio	1	-0.0297568	0.019947	0.135754	0.562776	0.970682	0.933464	1.00938
CSPG3	3mm asymmetry angle (right)	Wald ratio	1	-0.0394182	0.0265061	0.136979	0.566063	0.961349	0.91268	1.01261
CSPG3	Heel quantitative ultrasound index (QUI), direct entry (left)	Wald ratio	1	-0.0295211	0.0199535	0.139008	0.568331	0.97091	0.933672	1.00963
CSPG3	Smoking compared to 10 years previous	Wald ratio	1	0.0458724	0.0310255	0.139263	0.568331	1.04694	0.985174	1.11258
CSPG3	Arm fat percentage (right)	Wald ratio	1	0.0130878	0.00883958	0.138714	0.568331	1.01317	0.995771	1.03088
CSPG3	Heel bone mineral density (BMD) T-score, automated (left)	Wald ratio	1	-0.0295291	0.0199535	0.1389	0.568331	0.970903	0.933665	1.00963
CSPG3	Non-cancer illness code, self-reported: osteoporosis	Wald ratio	1	-0.00221795	0.00151202	0.142409	0.569304	0.997785	0.994832	1.00075
CSPG3	6mm cylindrical power (right)	Wald ratio	1	-0.0411652	0.0281316	0.143383	0.569304	0.959671	0.908189	1.01407
CSPG3	Other bread intake	Wald ratio	1	0.0300039	0.0204725	0.142764	0.569304	1.03046	0.989929	1.07265
CSPG3	Hand grip strength (right)	Wald ratio	1	0.0126425	0.00857521	0.140397	0.569304	1.01272	0.995844	1.02989
CSPG3	Doctor restricts physical activity due to heart condition	Wald ratio	1	0.0176862	0.012077	0.143071	0.569304	1.01784	0.994033	1.04222
CSPG3	Fractured heel	Wald ratio	1	-0.00124925	0.000852739	0.142927	0.569304	0.998752	0.997084	1.00042
CSPG3	Time since last prostate specific antigen (PSA) test	Wald ratio	1	0.029638	0.0202031	0.142374	0.569304	1.03008	0.990089	1.07169
CSPG3	Current employment status: Looking after home and/or family	Wald ratio	1	-0.00382124	0.00259011	0.140127	0.569304	0.996186	0.991142	1.00126
CSPG3	Particulate matter air pollution 2.5-10um; 2010	Wald ratio	1	0.0182627	0.0124813	0.143412	0.569304	1.01843	0.993818	1.04365
CSPG3	Operation code: reduction or fixation of bone fracture	Wald ratio	1	-0.00364836	0.00250118	0.14466	0.572523	0.996358	0.991486	1.00125
CSPG3	Type of fat/oil used in cooking: Normal fat butter	Wald ratio	1	-0.0121351	0.00832979	0.145164	0.572786	0.987938	0.97194	1.0042
CSPG3	Treatment/medication code: evening primrose oil	Wald ratio	1	-0.00214231	0.00148611	0.149428	0.579263	0.99786	0.994958	1.00077
CSPG3	Spherical power (left)	Wald ratio	1	0.0369118	0.0256075	0.149459	0.579263	1.0376	0.986809	1.09101
CSPG3	Eggs in sandwiches intake	Wald ratio	1	0.014631	0.0101335	0.14879	0.579263	1.01474	0.994783	1.03509
CSPG3	Gas or solid-fuel cooking/heating: None of the above	Wald ratio	1	0.00662197	0.00457891	0.148124	0.579263	1.00664	0.99765	1.01572
CSPG3	Vitamin and mineral supplements: None of the above	Wald ratio	1	0.00801645	0.00555258	0.148813	0.579263	1.00805	0.997138	1.01908
CSPG3	Townsend deprivation index at recruitment	Wald ratio	1	0.0169163	0.0116839	0.147667	0.579263	1.01706	0.994034	1.04062
CSPG3	Mineral and other dietary supplements: Calcium	Wald ratio	1	-0.00429909	0.00298642	0.149995	0.579628	0.99571	0.989899	1.00156
CSPG3	Interpolated Age of participant when non-cancer illness first diagnosed	Wald ratio	1	-0.0200449	0.0139972	0.152125	0.584408	0.980155	0.95363	1.00742
CSPG3	Operation code: carpal tunnel surgery	Wald ratio	1	-0.00175002	0.00122091	0.151751	0.584408	0.998252	0.995866	1.00064
CSPG3	Adopted as a child	Wald ratio	1	0.00204322	0.00143092	0.153317	0.587268	1.00205	0.999239	1.00486
CSPG3	Apple intake	Wald ratio	1	-0.0478085	0.0338121	0.157378	0.588739	0.953316	0.892186	1.01863
CSPG3	Heel broadband ultrasound attenuation (left)	Wald ratio	1	-0.0277975	0.019632	0.156798	0.588739	0.972585	0.935872	1.01074
CSPG3	Operation code: wisdom teeth surgery	Wald ratio	1	-0.00330397	0.00232186	0.15474	0.588739	0.996701	0.992176	1.00125
CSPG3	Tofu intake	Wald ratio	1	-0.00684118	0.00482206	0.155979	0.588739	0.993182	0.98384	1.00261
CSPG3	Diagnoses - main ICD10: I25.1 Atherosclerotic heart disease	Wald ratio	1	0.00269429	0.0019054	0.157353	0.588739	1.0027	0.99896	1.00645
CSPG3	Watercress intake	Wald ratio	1	0.0209591	0.0147401	0.155052	0.588739	1.02118	0.9921	1.05111
CSPG3	Fractured bone site(s): Wrist	Wald ratio	1	-0.00237161	0.00167278	0.15626	0.588739	0.997631	0.994366	1.00091
CSPG3	Age at first live birth	Wald ratio	1	0.0271511	0.0192194	0.157746	0.588739	1.02752	0.989536	1.06697
CSPG3	ECG, phase duration	Wald ratio	1	0.0178315	0.012583	0.156451	0.588739	1.01799	0.993192	1.04341
CSPG3	Duration to first press of snap-button in each round	Wald ratio	1	0.0165597	0.01175	0.158738	0.590757	1.0167	0.99355	1.04038
CSPG3	Destinations on discharge from hospital (recoded): Usual Place of residence	Wald ratio	1	-0.00800879	0.00568903	0.159202	0.590807	0.992023	0.981023	1.00315
CSPG3	Illnesses of mother: Heart disease	Wald ratio	1	0.00702242	0.00499573	0.159817	0.591415	1.00705	0.997235	1.01696
CSPG3	Treatment/medication code: candesartan cilexetil	Wald ratio	1	-0.00171906	0.00123032	0.162339	0.59171	0.998282	0.995878	1.00069
CSPG3	Forced expiratory volume in 1-second (FEV1)	Wald ratio	1	0.0138179	0.0100189	0.167838	0.59171	1.01391	0.994198	1.03402
CSPG3	Difference in mobile phone use compared to two years previously	Wald ratio	1	0.0116191	0.00845836	0.169542	0.59171	1.01169	0.995053	1.0286
CSPG3	Ever had eye surgery	Wald ratio	1	0.0195292	0.0142867	0.171641	0.59171	1.01972	0.991563	1.04868
CSPG3	Green tea intake	Wald ratio	1	0.949455	0.691206	0.16956	0.59171	2.5843	0.666771	10.0163
CSPG3	Why reduced smoking: Health precaution	Wald ratio	1	0.0463018	0.0336061	0.168271	0.59171	1.04739	0.980624	1.1187
CSPG3	Operation code: inguinal/femoral hernia repair	Wald ratio	1	0.00295999	0.0021313	0.164888	0.59171	1.00296	0.998783	1.00716
CSPG3	Arm fat percentage (left)	Wald ratio	1	0.0121726	0.00879027	0.16612	0.59171	1.01225	0.994956	1.02984
CSPG3	3mm cylindrical power (right)	Wald ratio	1	-0.0365067	0.0262076	0.163625	0.59171	0.964152	0.915877	1.01497
CSPG3	Diastolic blood pressure, manual reading	Wald ratio	1	-0.0564018	0.0408873	0.167757	0.59171	0.945159	0.872371	1.02402
CSPG3	Manic/hyper symptoms: I was more talkative than usual	Wald ratio	1	0.0257142	0.018762	0.170516	0.59171	1.02605	0.989002	1.06448
CSPG3	Intake of sugar added to tea	Wald ratio	1	-0.0305127	0.0217641	0.160922	0.59171	0.969948	0.929443	1.01222
CSPG3	Year ended full time education	Wald ratio	1	0.0338024	0.0241541	0.161678	0.59171	1.03438	0.986552	1.08453
CSPG3	Noisy workplace	Wald ratio	1	0.0287807	0.0208321	0.167108	0.59171	1.0292	0.988022	1.07209
CSPG3	Ever had stillbirth, spontaneous miscarriage or termination	Wald ratio	1	-0.0105752	0.00766039	0.167432	0.59171	0.989481	0.974735	1.00445
CSPG3	Methods of admission to hospital (recoded): Transfer: Planned	Wald ratio	1	0.00166338	0.0011945	0.163763	0.59171	1.00166	0.999322	1.00401
CSPG3	Intra-ocular pressure, Goldmann-correlated (right)	Wald ratio	1	-0.0353821	0.0256786	0.168239	0.59171	0.965237	0.917858	1.01506
CSPG3	Mouth/teeth dental problems: Toothache	Wald ratio	1	-0.00332652	0.00238422	0.162949	0.59171	0.996679	0.992032	1.00135
CSPG3	Had other major operations	Wald ratio	1	0.010581	0.00768594	0.168616	0.59171	1.01064	0.995527	1.02598
CSPG3	Recent medication for hayfever or allergic rhinitis	Wald ratio	1	0.0359803	0.0258185	0.163443	0.59171	1.03664	0.985482	1.09044
CSPG3	Former alcohol drinker	Wald ratio	1	0.0310518	0.0226018	0.169483	0.59171	1.03154	0.98684	1.07826
CSPG3	Turnip/swede intake	Wald ratio	1	-0.0162384	0.0118485	0.17053	0.59171	0.983893	0.961307	1.00701
CSPG3	Diagnoses - main ICD10: I84.9 Unspecified haemorrhoids without complication	Wald ratio	1	0.00190837	0.00137755	0.16595	0.59171	1.00191	0.999209	1.00462
CSPG3	Vitamin D	Wald ratio	1	0.0433042	0.0316188	0.17082	0.59171	1.04426	0.981505	1.11102
CSPG3	Guilty feelings	Wald ratio	1	-0.00760948	0.00543152	0.161218	0.59171	0.992419	0.98191	1.00304
CSPG3	Retinol	Wald ratio	1	0.0438576	0.0320691	0.171438	0.59171	1.04483	0.981181	1.11261
CSPG3	Home location at assessment - east co-ordinate (rounded)	Wald ratio	1	-0.0151067	0.0110777	0.172663	0.59367	0.985007	0.963851	1.00663
CSPG3	Diagnoses - secondary ICD10: Z88.0 Personal history of allergy to penicillin	Wald ratio	1	0.00252194	0.00185199	0.173279	0.594229	1.00253	0.998893	1.00617
CSPG3	Number of bread slices with butter/margarine	Wald ratio	1	0.0813961	0.0598991	0.174183	0.595768	1.0848	0.964634	1.21994
CSPG3	Treatment/medication code: fluoxetine	Wald ratio	1	0.00173735	0.00128458	0.176225	0.601183	1.00174	0.99922	1.00426
CSPG3	Scone intake	Wald ratio	1	0.0184377	0.0136688	0.177373	0.60353	1.01861	0.991682	1.04627
CSPG3	Frequency of unenthusiasm / disinterest in last 2 weeks	Wald ratio	1	-0.0098753	0.007341	0.178552	0.605968	0.990173	0.976028	1.00452
CSPG3	Interval between previous point and current one in alphanumeric path (trail #2)	Wald ratio	1	-0.0331997	0.0250348	0.184794	0.609913	0.967345	0.921025	1.016
CSPG3	Diagnoses - secondary ICD10: J45.9 Asthma, unspecified	Wald ratio	1	0.00311991	0.0023736	0.188704	0.609913	1.00312	0.998469	1.0078
CSPG3	Ever had same-sex intercourse	Wald ratio	1	0.00305552	0.00230654	0.185264	0.609913	1.00306	0.998536	1.00761
CSPG3	ECG, load	Wald ratio	1	0.0346752	0.026173	0.185223	0.609913	1.03528	0.983513	1.08978
CSPG3	Pulse rate, automated reading	Wald ratio	1	0.016038	0.0120798	0.184285	0.609913	1.01617	0.992391	1.04051
CSPG3	Forced expiratory volume in 1-second (FEV1), predicted percentage	Wald ratio	1	-0.0266967	0.0203064	0.188613	0.609913	0.973657	0.935666	1.01319
CSPG3	Leg pain in calf/calves	Wald ratio	1	0.0280456	0.0212051	0.185973	0.609913	1.02844	0.986575	1.07209
CSPG3	Cottage cheese intake	Wald ratio	1	0.00911545	0.00691836	0.187646	0.609913	1.00916	0.995565	1.02293
CSPG3	Cauliflower intake	Wald ratio	1	0.0313979	0.0238713	0.188409	0.609913	1.0319	0.984728	1.08132
CSPG3	Diagnoses - main ICD10: N84.0 Polyp of corpus uteri	Wald ratio	1	-0.00169012	0.0012828	0.187661	0.609913	0.998311	0.995804	1.00082
CSPG3	Thickness of butter/margarine spread on sliced bread: medium	Wald ratio	1	0.017106	0.012938	0.186117	0.609913	1.01725	0.991782	1.04338
CSPG3	ECG, heart rate	Wald ratio	1	-0.0404021	0.0304603	0.184712	0.609913	0.960403	0.904743	1.01949
CSPG3	Methods of admission to hospital (recoded): Emergency admission: Outpatients (obsolete)	Wald ratio	1	-0.00243107	0.00181607	0.180687	0.609913	0.997572	0.994027	1.00113
CSPG3	Number of pregnancy terminations	Wald ratio	1	0.0265833	0.020005	0.183902	0.609913	1.02694	0.987453	1.06801
CSPG3	Time spent doing light physical activity	Wald ratio	1	-3.61382	2.75136	0.189027	0.609913	0.0269488	0.000122611	5.92307
CSPG3	Operation code: nasal/sinus/nose surgery	Wald ratio	1	0.00293075	0.00219887	0.182583	0.609913	1.00294	0.998622	1.00727
CSPG3	Sum of road length of major roads within 100m	Wald ratio	1	0.00897885	0.00680906	0.187282	0.609913	1.00902	0.995643	1.02258
CSPG3	Chest pain or discomfort walking normally	Wald ratio	1	-0.0151802	0.0114994	0.186809	0.609913	0.984934	0.962983	1.00739
CSPG3	Interpolated Year when operation took place	Wald ratio	1	-0.0179078	0.0135053	0.184847	0.609913	0.982252	0.956592	1.0086
CSPG3	Illnesses of father: Alzheimer's disease/dementia	Wald ratio	1	0.00367294	0.00276152	0.183504	0.609913	1.00368	0.998262	1.00913
CSPG3	Low calorie hot chocolate intake	Wald ratio	1	0.00982664	0.00754436	0.192741	0.611357	1.00988	0.995052	1.02492
CSPG3	Operation code: spine or back surgery	Wald ratio	1	0.0017292	0.00131995	0.190181	0.611357	1.00173	0.999142	1.00433
CSPG3	Other coffee type	Wald ratio	1	-0.0118887	0.00911761	0.192257	0.611357	0.988182	0.970679	1.006
CSPG3	Intra-ocular pressure, corneal-compensated (right)	Wald ratio	1	-0.0336888	0.02585	0.192492	0.611357	0.966872	0.919105	1.01712
CSPG3	Operative procedures - main OPCS: K63.3 Angiocardiography of left side of heart NEC	Wald ratio	1	-0.00195435	0.00149852	0.192171	0.611357	0.998048	0.99512	1.00098
CSPG3	Treatment speciality of consultant (recoded): Colorectal surgery	Wald ratio	1	0.00169463	0.00129702	0.191363	0.611357	1.0017	0.999153	1.00425
CSPG3	Mood swings	Wald ratio	1	0.00786764	0.00601136	0.190604	0.611357	1.0079	0.996093	1.01984
CSPG3	Eye problems/disorders: None of the above	Wald ratio	1	0.0112829	0.00871964	0.195676	0.619168	1.01135	0.994209	1.02878
CSPG3	3mm strong meridian (left)	Wald ratio	1	-0.0318742	0.0247662	0.198092	0.622303	0.968628	0.922732	1.01681
CSPG3	Low fat hard cheese intake	Wald ratio	1	-0.0173345	0.0134622	0.197869	0.622303	0.982815	0.957222	1.00909
CSPG3	6mm strong meridian (right)	Wald ratio	1	-0.0339124	0.026334	0.197823	0.622303	0.966656	0.918028	1.01786
CSPG3	Fat removed from meat	Wald ratio	1	-0.021083	0.016456	0.200133	0.622806	0.979138	0.948061	1.01123
CSPG3	Speech-reception-threshold (SRT) estimate (left)	Wald ratio	1	-0.0271095	0.0211111	0.199095	0.622806	0.973255	0.933805	1.01437
CSPG3	Diagnoses - main ICD10: N95.0 Postmenopausal bleeding	Wald ratio	1	-0.00184541	0.00144047	0.200154	0.622806	0.998156	0.995342	1.00098
CSPG3	Treatment speciality of consultant (recoded): General medicine	Wald ratio	1	-0.00615339	0.00479482	0.199372	0.622806	0.993865	0.984569	1.00325
CSPG3	Unsalted peanuts intake	Wald ratio	1	0.00736494	0.00576294	0.201255	0.62475	1.00739	0.996077	1.01884
CSPG3	Treatment speciality of consultant (recoded): Clinical oncology	Wald ratio	1	-0.00163894	0.00128419	0.20187	0.625176	0.998362	0.995853	1.00088
CSPG3	Operation code: haemorroidectomy / piles surgery/ banding of piles	Wald ratio	1	0.00201718	0.00158633	0.203515	0.628784	1.00202	0.998909	1.00514
CSPG3	Medication for cholesterol, blood pressure, diabetes, or take exogenous hormones: Hormone replacement therapy	Wald ratio	1	-0.00542897	0.00429567	0.206293	0.631411	0.994586	0.986247	1.003
CSPG3	Values wanted	Wald ratio	1	0.0251934	0.0198812	0.205086	0.631411	1.02551	0.986321	1.06626
CSPG3	Operation code: tonsillectomy +/- adenoids	Wald ratio	1	0.005481	0.00433494	0.206095	0.631411	1.0055	0.996989	1.01408
CSPG3	Filtered coffee intake	Wald ratio	1	0.0487403	0.0385291	0.205862	0.631411	1.04995	0.973579	1.13231
CSPG3	Transport type for commuting to job workplace: Car/motor vehicle	Wald ratio	1	-0.00837961	0.0066667	0.208777	0.634494	0.991655	0.978782	1.0047
CSPG3	Current employment status: Retired	Wald ratio	1	-0.00724218	0.00576621	0.209127	0.634494	0.992784	0.981627	1.00407
CSPG3	Spells in hospital	Wald ratio	1	-0.0149385	0.0119201	0.210128	0.634494	0.985173	0.962422	1.00846
CSPG3	Non-cancer illness code, self-reported: diverticular disease/diverticulitis	Wald ratio	1	0.00158266	0.0012624	0.209952	0.634494	1.00158	0.999109	1.00407
CSPG3	Number of operations, self-reported	Wald ratio	1	0.0117175	0.00935161	0.210206	0.634494	1.01179	0.99341	1.0305
CSPG3	Duration of walks	Wald ratio	1	-0.016213	0.0128869	0.208355	0.634494	0.983918	0.959377	1.00909
CSPG3	Non-cancer illness code, self-reported: cholelithiasis/gall stones	Wald ratio	1	-0.0018997	0.00152832	0.213868	0.644064	0.998102	0.995117	1.0011
CSPG3	Operative procedures - main OPCS: Q17.1 Endoscopic resection of lesion of uterus	Wald ratio	1	-0.00150865	0.00122222	0.217072	0.644458	0.998492	0.996103	1.00089
CSPG3	Loud music exposure frequency	Wald ratio	1	0.0190735	0.0154452	0.216863	0.644458	1.01926	0.988863	1.05058
CSPG3	Types of spread used on bread/crackers: Spreadable butter on bread/crackers	Wald ratio	1	0.0120635	0.00974258	0.215631	0.644458	1.01214	0.992993	1.03165
CSPG3	Non-accidental death in close genetic family	Wald ratio	1	-0.0117747	0.00955709	0.217935	0.644458	0.988294	0.969954	1.00698
CSPG3	Bring up phlegm/sputum/mucus on most days	Wald ratio	1	-0.00845921	0.00681515	0.214519	0.644458	0.991576	0.978419	1.00491
CSPG3	Vascular/heart problems diagnosed by doctor: Heart attack	Wald ratio	1	0.002212	0.00179384	0.217536	0.644458	1.00221	0.998697	1.00574
CSPG3	Types of spread used on bread/crackers: Olive spread on bread/crackers	Wald ratio	1	-0.0129391	0.0104847	0.217167	0.644458	0.987144	0.967066	1.00764
CSPG3	Operative procedures - secondary OPCS: Q22.1 Bilateral salpingoophorectomy	Wald ratio	1	-0.00184071	0.00148731	0.21586	0.644458	0.998161	0.995255	1.00107
CSPG3	Diagnoses - secondary ICD10: R69 Unknown and unspecified causes of morbidity	Wald ratio	1	-0.00189608	0.0015489	0.220896	0.650385	0.998106	0.99508	1.00114
CSPG3	Ice-cream intake	Wald ratio	1	0.0237176	0.0193763	0.220932	0.650385	1.024	0.985841	1.06364
CSPG3	Mineral and other dietary supplements: Glucosamine	Wald ratio	1	0.00577412	0.00472627	0.221818	0.651529	1.00579	0.996517	1.01515
CSPG3	Operative procedures - main OPCS: H25.9 Unspecified diagnostic endoscopic examination of lower bowel using fibreoptic sigmoidoscope	Wald ratio	1	-0.00277021	0.00227629	0.22361	0.655323	0.997234	0.992794	1.00169
CSPG3	Diagnoses - secondary ICD10: I25.1 Atherosclerotic heart disease	Wald ratio	1	0.00160304	0.00132669	0.22693	0.659155	1.0016	0.999003	1.00421
CSPG3	Menstruating today	Wald ratio	1	0.0137155	0.0113431	0.226606	0.659155	1.01381	0.991519	1.0366
CSPG3	Polyunsaturated fat	Wald ratio	1	0.0382452	0.0316088	0.226297	0.659155	1.03899	0.976571	1.10539
CSPG3	Carer support indicators: Yes	Wald ratio	1	-0.0289492	0.0239023	0.22584	0.659155	0.971466	0.927004	1.01806
CSPG3	Operation code: squint correction	Wald ratio	1	0.00165118	0.00136878	0.227695	0.659913	1.00165	0.998969	1.00434
CSPG3	Methods of admission to hospital (recoded): Emergency admission: GP	Wald ratio	1	-0.00397003	0.00331094	0.230503	0.660908	0.996038	0.989595	1.00252
CSPG3	6mm regularity index (left)	Wald ratio	1	0.0428942	0.0356409	0.228778	0.660908	1.04383	0.973398	1.11935
CSPG3	Operative procedures - main OPCS: H25.1 Diagnostic endoscopic examination of lower bowel and biopsy of lesion of lower bowel using fibreoptic sigmoidoscope	Wald ratio	1	0.00186184	0.00155055	0.229843	0.660908	1.00186	0.998823	1.00491
CSPG3	Alcohol consumed	Wald ratio	1	-0.0190585	0.0158964	0.230561	0.660908	0.981122	0.951025	1.01217
CSPG3	Diagnoses - secondary ICD10: R11 Nausea and vomiting	Wald ratio	1	-0.00172763	0.00143891	0.229887	0.660908	0.998274	0.995462	1.00109
CSPG3	Worry too long after embarrassment	Wald ratio	1	-0.00721358	0.006039	0.232283	0.663205	0.992812	0.98113	1.00463
CSPG3	Duration of strenuous sports	Wald ratio	1	-0.0534267	0.0447361	0.232375	0.663205	0.947975	0.868394	1.03485
CSPG3	Main speciality of consultant (recoded): Geriatric medicine	Wald ratio	1	-0.00191105	0.00160712	0.234395	0.663284	0.998091	0.994952	1.00124
CSPG3	Diagnoses - main ICD10: K30 Dyspepsia	Wald ratio	1	0.00182232	0.00152865	0.233219	0.663284	1.00182	0.998827	1.00483
CSPG3	Fish consumer	Wald ratio	1	0.0172518	0.0145092	0.234428	0.663284	1.0174	0.988876	1.04675
CSPG3	Place of birth in UK - east co-ordinate	Wald ratio	1	-0.0126718	0.0106497	0.234099	0.663284	0.987408	0.967011	1.00824
CSPG3	Bacon intake	Wald ratio	1	-0.0295073	0.0249294	0.236557	0.665367	0.970924	0.924623	1.01954
CSPG3	Non-cancer illness code, self-reported: back problem	Wald ratio	1	0.00187033	0.00158574	0.238212	0.665367	1.00187	0.998763	1.00499
CSPG3	Grape intake	Wald ratio	1	0.0306052	0.025935	0.237972	0.665367	1.03108	0.979976	1.08485
CSPG3	Methods of discharge from hospital (recoded): Discharged on clinical advice/consent: Transfer within provider	Wald ratio	1	0.0015015	0.00126749	0.236165	0.665367	1.0015	0.999018	1.00399
CSPG3	Non-cancer illness code, self-reported: uterine fibroids	Wald ratio	1	-0.00173156	0.0014657	0.237449	0.665367	0.99827	0.995406	1.00114
CSPG3	Coffee consumed	Wald ratio	1	0.0172365	0.0145955	0.237623	0.665367	1.01739	0.988694	1.04691
CSPG3	Total errors traversing numeric path (trail #1)	Wald ratio	1	-0.0520561	0.0442897	0.239853	0.665694	0.949276	0.870347	1.03536
CSPG3	Operation code: laparoscopy	Wald ratio	1	-0.00184906	0.00157063	0.239088	0.665694	0.998153	0.995085	1.00123
CSPG3	Longest period of unenthusiasm / disinterest	Wald ratio	1	0.047013	0.0399612	0.239408	0.665694	1.04814	0.969174	1.13353
CSPG3	Methods of admission to hospital (recoded): Maternity admission: Post-partum	Wald ratio	1	-0.00229716	0.00195937	0.241038	0.666721	0.997705	0.993881	1.00154
CSPG3	Illnesses of mother: High blood pressure	Wald ratio	1	-0.00672367	0.00573745	0.241241	0.666721	0.993299	0.982191	1.00453
CSPG3	Wants to stop smoking	Wald ratio	1	-0.0440206	0.0377161	0.243147	0.670573	0.956934	0.888746	1.03035
CSPG3	Diagnoses - main ICD10: K20 Oesophagitis	Wald ratio	1	0.00142948	0.00123043	0.245329	0.673892	1.00143	0.999018	1.00385
CSPG3	Bap intake	Wald ratio	1	-0.0168072	0.0144702	0.245438	0.673892	0.983333	0.955836	1.01162
CSPG3	Systolic blood pressure, manual reading	Wald ratio	1	-0.0474361	0.0408797	0.245893	0.673892	0.953671	0.88024	1.03323
CSPG3	Size of white wine glass drunk: medium (175ml)	Wald ratio	1	0.00959067	0.00829242	0.247453	0.676751	1.00964	0.99336	1.02618
CSPG3	Beer/cider intake	Wald ratio	1	-0.0399652	0.0346603	0.248889	0.679259	0.960823	0.897718	1.02836
CSPG3	Operative procedures - main OPCS: S06.9 Unspecified other excision of lesion of skin	Wald ratio	1	0.00245053	0.00213423	0.250885	0.679768	1.00245	0.998269	1.00666
CSPG3	Time spent doing moderate physical activity	Wald ratio	1	-0.05709	0.0497491	0.251151	0.679768	0.944509	0.856759	1.04125
CSPG3	Leg pain when walking uphill or hurrying	Wald ratio	1	0.0240459	0.0208933	0.249776	0.679768	1.02434	0.983237	1.06716
CSPG3	Volume level set by participant (left)	Wald ratio	1	0.506367	0.440324	0.25015	0.679768	1.65925	0.700004	3.933
CSPG3	Bread consumed	Wald ratio	1	0.0128302	0.0112543	0.254276	0.685394	1.01291	0.990814	1.0355
CSPG3	Average monthly spirits intake	Wald ratio	1	-0.0379239	0.0332591	0.254179	0.685394	0.962786	0.902026	1.02764
CSPG3	6mm asymmetry index (left)	Wald ratio	1	0.0402433	0.0356409	0.258842	0.686761	1.04106	0.970821	1.11639
CSPG3	Operation code: bilateral oophorectomy	Wald ratio	1	0.0026843	0.00236358	0.256085	0.686761	1.00269	0.998054	1.00734
CSPG3	Cabbage/kale intake	Wald ratio	1	-0.0282505	0.0250418	0.259264	0.686761	0.972145	0.925582	1.02105
CSPG3	Leisure/social activities: Sports club or gym	Wald ratio	1	0.0062093	0.00549742	0.25869	0.686761	1.00623	0.995445	1.01713
CSPG3	Operation code: ovarian cyst removal/surgery	Wald ratio	1	-0.00146255	0.00129458	0.25858	0.686761	0.998539	0.996008	1.00108
CSPG3	Time employed in main current job	Wald ratio	1	-0.0185208	0.0163898	0.258468	0.686761	0.98165	0.950616	1.0137
CSPG3	Peak expiratory flow (PEF)	Wald ratio	1	0.0119501	0.0105907	0.25917	0.686761	1.01202	0.991231	1.03325
CSPG3	Operative procedures - secondary OPCS: Z28.5 Descending colon	Wald ratio	1	-0.0016284	0.00143171	0.25538	0.686761	0.998373	0.995575	1.00118
CSPG3	Standard tea intake	Wald ratio	1	-5.96779	5.29261	0.259501	0.686761	0.0025599	7.99955e-08	81.9181
CSPG3	Fresh tomato intake	Wald ratio	1	0.0520627	0.0463064	0.260881	0.68789	1.05344	0.962041	1.15353
CSPG3	Wholemeal pasta intake	Wald ratio	1	0.0102492	0.00911782	0.260978	0.68789	1.0103	0.992407	1.02852
CSPG3	Corneal hysteresis (left)	Wald ratio	1	-0.0287479	0.0256187	0.261801	0.688674	0.971661	0.924076	1.0217
CSPG3	Operative procedures - main OPCS: A65.1 Carpal tunnel release	Wald ratio	1	0.00177021	0.00158154	0.263015	0.690481	1.00177	0.998671	1.00488
CSPG3	Wheeze or whistling in the chest in last year	Wald ratio	1	0.00543758	0.00489636	0.266769	0.698281	1.00545	0.995849	1.01515
CSPG3	Celery intake	Wald ratio	1	0.0242875	0.0218831	0.267052	0.698281	1.02458	0.981569	1.06949
CSPG3	Butternut squash intake	Wald ratio	1	-0.0116911	0.0105696	0.26868	0.701137	0.988377	0.968112	1.00907
CSPG3	Non-cancer illness code, self-reported: prolapsed disc/slipped disc	Wald ratio	1	0.00169315	0.00153855	0.271122	0.701917	1.00169	0.998678	1.00472
CSPG3	Vitamin E	Wald ratio	1	0.034823	0.0316191	0.270753	0.701917	1.03544	0.973215	1.10164
CSPG3	Treatment speciality of consultant (recoded): Geriatric medicine	Wald ratio	1	-0.0015357	0.00139103	0.269592	0.701917	0.998465	0.995747	1.00119
CSPG3	Diagnoses - secondary ICD10: Z86.4 Personal history of psychoactive substance abuse	Wald ratio	1	-0.00207687	0.00188538	0.270651	0.701917	0.997925	0.994244	1.00162
CSPG3	Duration to complete numeric path (trail #1)	Wald ratio	1	-0.0281712	0.0258551	0.275899	0.705391	0.972222	0.924181	1.02276
CSPG3	Hands-free device/speakerphone use with mobile phone in last 3 month	Wald ratio	1	0.0118307	0.0109022	0.277849	0.705391	1.0119	0.990508	1.03376
CSPG3	Dried fruit intake	Wald ratio	1	0.020452	0.0188382	0.277625	0.705391	1.02066	0.983664	1.05905
CSPG3	Reported occurrences of cancer	Wald ratio	1	-0.0213156	0.0194628	0.273431	0.705391	0.97891	0.942271	1.01697
CSPG3	Illnesses of siblings: Prostate cancer	Wald ratio	1	0.00188668	0.00173106	0.275756	0.705391	1.00189	0.998495	1.00529
CSPG3	6mm strong meridian angle (right)	Wald ratio	1	-0.0307379	0.028129	0.274505	0.705391	0.96973	0.917713	1.02469
CSPG3	PCT responsible for patient data: SHEFFIELD PCT	Wald ratio	1	0.00156936	0.00144274	0.276697	0.705391	1.00157	0.998742	1.00441
CSPG3	Why stopped smoking: Financial reasons	Wald ratio	1	0.011248	0.0103428	0.276805	0.705391	1.01131	0.991017	1.03202
CSPG3	Time from waking to first cigarette	Wald ratio	1	0.056227	0.0514555	0.274512	0.705391	1.05784	0.956355	1.17009
CSPG3	Operative procedures - main OPCS: S06.5 Excision of lesion of skin of head or neck NEC	Wald ratio	1	-0.001934	0.00177398	0.275623	0.705391	0.998068	0.994604	1.00154
CSPG3	Main speciality of consultant (recoded): Obstetrics	Wald ratio	1	-0.00225096	0.00208368	0.280017	0.70952	0.997752	0.993685	1.00183
CSPG3	Symbol digit completion status	Wald ratio	1	0.00807788	0.00750773	0.281953	0.712487	1.00811	0.993385	1.02305
CSPG3	Types of physical activity in last 4 weeks: Other exercises (eg: swimming, cycling, keep fit, bowling)	Wald ratio	1	0.00644267	0.00599194	0.282275	0.712487	1.00646	0.994712	1.01835
CSPG3	Diagnoses - main ICD10: H26.9 Cataract, unspecified	Wald ratio	1	-0.00176619	0.00164498	0.282964	0.712852	0.998235	0.995022	1.00146
CSPG3	Age diabetes diagnosed	Wald ratio	1	0.0581452	0.0544276	0.285384	0.716193	1.05987	0.952626	1.17918
CSPG3	Cheese consumers	Wald ratio	1	0.0170434	0.0159424	0.28504	0.716193	1.01719	0.985897	1.04948
CSPG3	PCT where patients GP was registered: SHEFFIELD PCT	Wald ratio	1	0.00153759	0.00144109	0.28599	0.716343	1.00154	0.998714	1.00437
CSPG3	Illnesses of siblings: Chronic bronchitis/emphysema	Wald ratio	1	-0.00240518	0.002262	0.287647	0.71882	0.997598	0.993185	1.00203
CSPG3	Operative procedures - secondary OPCS: Y53.4 Approach to organ under fluoroscopic control	Wald ratio	1	0.00175754	0.00165439	0.288077	0.71882	1.00176	0.998516	1.00501
CSPG3	Neck/shoulder pain for 3+ months	Wald ratio	1	0.0122438	0.0115672	0.289833	0.719114	1.01232	0.989626	1.03553
CSPG3	Taking other prescription medications	Wald ratio	1	-0.00633597	0.00597488	0.288947	0.719114	0.993684	0.982115	1.00539
CSPG3	6mm asymmetry index (right)	Wald ratio	1	0.0372973	0.035237	0.289841	0.719114	1.038	0.968732	1.11222
CSPG3	Leg pain when standing still or sitting	Wald ratio	1	0.0229573	0.0217367	0.290898	0.720372	1.02322	0.980545	1.06776
CSPG3	Beef intake	Wald ratio	1	-0.0256319	0.0248349	0.30203	0.732167	0.974694	0.928385	1.02331
CSPG3	Iron	Wald ratio	1	0.0321327	0.0311455	0.302213	0.732167	1.03265	0.971502	1.09766
CSPG3	Decaffeinated coffee	Wald ratio	1	0.0213782	0.0206497	0.300539	0.732167	1.02161	0.981086	1.0638
CSPG3	Dairy smoothie intake	Wald ratio	1	0.0134007	0.0128458	0.296858	0.732167	1.01349	0.988292	1.03933
CSPG3	Miserableness	Wald ratio	1	0.00615527	0.00591279	0.297871	0.732167	1.00617	0.994581	1.0179
CSPG3	Destinations on discharge from hospital (recoded): Transfer to other NHS provider: General ward, young physically disabled, A&E	Wald ratio	1	-0.00148156	0.00143185	0.300801	0.732167	0.99852	0.995721	1.00133
CSPG3	Treatment/medication code: ibuprofen	Wald ratio	1	-0.00409194	0.00395173	0.300444	0.732167	0.995916	0.988232	1.00366
CSPG3	Loneliness, isolation	Wald ratio	1	-0.00479309	0.00463067	0.300634	0.732167	0.995218	0.986227	1.00429
CSPG3	Cheese spread intake	Wald ratio	1	0.00822785	0.0078783	0.296315	0.732167	1.00826	0.992812	1.02395
CSPG3	Lifetime number of same-sex sexual partners	Wald ratio	1	0.0609364	0.0590961	0.302475	0.732167	1.06283	0.946587	1.19335
CSPG3	Alcohol intake versus 10 years previously	Wald ratio	1	-0.009355	0.00908097	0.302927	0.732167	0.990689	0.973212	1.00848
CSPG3	Recent medication for asthma	Wald ratio	1	-0.0344303	0.033397	0.302569	0.732167	0.966156	0.904938	1.03151
CSPG3	Number of self-reported cancers	Wald ratio	1	0.00383203	0.00371418	0.302199	0.732167	1.00384	0.996558	1.01117
CSPG3	Reason for not eating or drinking normally: Away	Wald ratio	1	0.00877148	0.00854521	0.304666	0.735013	1.00881	0.992055	1.02585
CSPG3	Number of unenthusiastic/disinterested episodes	Wald ratio	1	0.0366436	0.0364309	0.314493	0.735912	1.03732	0.965836	1.1141
CSPG3	Diagnoses - main ICD10: K29.7 Gastritis, unspecified	Wald ratio	1	0.0014137	0.00138285	0.306634	0.735912	1.00141	0.998704	1.00413
CSPG3	Operative procedures - secondary OPCS: C71.2 Phacoemulsification of lens	Wald ratio	1	-0.0018691	0.00189326	0.323526	0.735912	0.998133	0.994436	1.00184
CSPG3	Operative procedures - secondary OPCS: Y53.2 Approach to organ under ultrasonic control	Wald ratio	1	-0.00161415	0.00162933	0.32184	0.735912	0.998387	0.995204	1.00158
CSPG3	Soya dessert intake	Wald ratio	1	0.00496652	0.00487036	0.307851	0.735912	1.00498	0.995431	1.01462
CSPG3	Doctor diagnosed hayfever or allergic rhinitis	Wald ratio	1	0.0101314	0.010192	0.320195	0.735912	1.01018	0.990203	1.03057
CSPG3	Operative procedures - secondary OPCS: Z27.1 Oesophagus	Wald ratio	1	-0.00130189	0.00129232	0.313741	0.735912	0.998699	0.996173	1.00123
CSPG3	Age high blood pressure diagnosed	Wald ratio	1	-0.0243016	0.0241858	0.314998	0.735912	0.975991	0.930805	1.02337
CSPG3	Plain cereal intake	Wald ratio	1	0.0180873	0.0177716	0.30879	0.735912	1.01825	0.983394	1.05434
CSPG3	Spherical power (right)	Wald ratio	1	0.0259756	0.0255473	0.309265	0.735912	1.02632	0.976191	1.07901
CSPG3	Side salad intake	Wald ratio	1	0.0394212	0.0396727	0.320388	0.735912	1.04021	0.962388	1.12432
CSPG3	Lamb intake	Wald ratio	1	0.0147247	0.0148863	0.322594	0.735912	1.01483	0.985651	1.04488
CSPG3	Diagnoses - main ICD10: I48 Atrial fibrillation and flutter	Wald ratio	1	-0.00131661	0.00131642	0.317239	0.735912	0.998684	0.996111	1.00126
CSPG3	Hearing aid user	Wald ratio	1	0.00342821	0.00335064	0.306236	0.735912	1.00343	0.996866	1.01005
CSPG3	Age when periods started (menarche)	Wald ratio	1	0.0119208	0.0119383	0.318021	0.735912	1.01199	0.988587	1.03595
CSPG3	Main speciality of consultant (recoded): General surgery	Wald ratio	1	-0.00512282	0.0050747	0.312743	0.735912	0.99489	0.985044	1.00484
CSPG3	Age when last ate meat	Wald ratio	1	-0.0585552	0.0576715	0.309952	0.735912	0.943126	0.842323	1.05599
CSPG3	Mouth/teeth dental problems: Painful gums	Wald ratio	1	-0.00199398	0.00201027	0.321248	0.735912	0.998008	0.994083	1.00195
CSPG3	Added milk to standard tea	Wald ratio	1	-0.0307894	0.0304048	0.311229	0.735912	0.96968	0.913581	1.02922
CSPG3	3mm cylindrical power angle (left)	Wald ratio	1	-0.0264516	0.0265175	0.318514	0.735912	0.973895	0.924571	1.02585
CSPG3	Mean time to correctly identify matches	Wald ratio	1	0.011998	0.011802	0.309338	0.735912	1.01207	0.988928	1.03575
CSPG3	6mm weak meridian angle (left)	Wald ratio	1	-0.0283437	0.0283032	0.316619	0.735912	0.972054	0.919599	1.0275
CSPG3	Target heart rate achieved	Wald ratio	1	-0.00933333	0.00935748	0.318561	0.735912	0.99071	0.972705	1.00905
CSPG3	Treatment/medication code: paracetamol	Wald ratio	1	-0.00468821	0.00462585	0.31083	0.735912	0.995323	0.986339	1.00439
CSPG3	Never eat eggs, dairy, wheat, sugar: Wheat products	Wald ratio	1	-0.00194466	0.00194357	0.317039	0.735912	0.998057	0.994262	1.00187
CSPG3	Breastfed as a baby	Wald ratio	1	-0.00611524	0.00619494	0.323576	0.735912	0.993903	0.981908	1.00605
CSPG3	3mm weak meridian angle (left)	Wald ratio	1	-0.0264422	0.0265173	0.318684	0.735912	0.973904	0.92458	1.02586
CSPG3	PCT where patients GP was registered: NORTH TYNESIDE PCT	Wald ratio	1	0.00125032	0.0012658	0.323263	0.735912	1.00125	0.99877	1.00374
CSPG3	6mm cylindrical power angle (left)	Wald ratio	1	-0.0285184	0.0283099	0.31376	0.735912	0.971884	0.919426	1.02734
CSPG3	Mixed fruit intake	Wald ratio	1	-0.0147909	0.0145422	0.309103	0.735912	0.985318	0.95763	1.01381
CSPG3	Carer support indicators: No	Wald ratio	1	-0.00674685	0.00675852	0.318147	0.735912	0.993276	0.980205	1.00652
CSPG3	Number of blood samples taken	Wald ratio	1	0.00491894	0.00496188	0.321517	0.735912	1.00493	0.995205	1.01475
CSPG3	logMAR, final (right)	Wald ratio	1	-0.0255444	0.025604	0.318438	0.735912	0.974779	0.927068	1.02495
CSPG3	Medication for pain relief, constipation, heartburn: None of the above	Wald ratio	1	0.00584706	0.00596876	0.327278	0.740474	1.00586	0.994165	1.0177
CSPG3	Operation code: knee surgery (not replacement)	Wald ratio	1	0.00208949	0.00213275	0.327226	0.740474	1.00209	0.997911	1.00629
CSPG3	Courgette intake	Wald ratio	1	0.0188024	0.0191829	0.327005	0.740474	1.01898	0.981379	1.05802
CSPG3	Non-oily fish intake	Wald ratio	1	-0.00910603	0.00934458	0.329822	0.743661	0.990935	0.972951	1.00925
CSPG3	Heel bone ultrasound T-score, manual entry	Wald ratio	1	-0.0392085	0.0402182	0.329613	0.743661	0.96155	0.888664	1.04041
CSPG3	3mm weak meridian (right)	Wald ratio	1	-0.0240154	0.0247972	0.332808	0.746538	0.976271	0.929956	1.02489
CSPG3	Treatment speciality of consultant (recoded): General surgery	Wald ratio	1	-0.00505982	0.00522185	0.33256	0.746538	0.994953	0.984822	1.00519
CSPG3	Diagnoses - main ICD10: R55 Syncope and collapse	Wald ratio	1	-0.00117101	0.00120744	0.332132	0.746538	0.99883	0.996469	1.0012
CSPG3	Croissant intake	Wald ratio	1	0.00938403	0.00970921	0.33379	0.746787	1.00943	0.9904	1.02882
CSPG3	Diagnoses - secondary ICD10: Z37.0 Single live birth	Wald ratio	1	-0.00185915	0.00192465	0.334059	0.746787	0.998143	0.994384	1.00191
CSPG3	Main speciality of consultant (recoded): Ophthalmology	Wald ratio	1	-0.00248465	0.00257721	0.335002	0.747619	0.997518	0.992492	1.00257
CSPG3	Non-cancer illness code, self-reported: heart attack/myocardial infarction	Wald ratio	1	0.00171441	0.00178363	0.336456	0.749588	1.00172	0.99822	1.00522
CSPG3	Dessert consumers	Wald ratio	1	0.0143574	0.014974	0.337647	0.750237	1.01446	0.98512	1.04468
CSPG3	Operative procedures - secondary OPCS: Z28.6 Sigmoid colon	Wald ratio	1	0.00175113	0.00182797	0.33808	0.750237	1.00175	0.99817	1.00535
CSPG3	Treatment/medication code: thyroxine product	Wald ratio	1	0.0012353	0.00129155	0.338844	0.750237	1.00124	0.998705	1.00377
CSPG3	Variation in diet	Wald ratio	1	-0.00679961	0.00711206	0.339038	0.750237	0.993223	0.979474	1.00717
CSPG3	Alcohol	Wald ratio	1	-0.0251602	0.0264108	0.34077	0.752798	0.975154	0.925959	1.02696
CSPG3	Non-cancer illness code, self-reported: rheumatoid arthritis	Wald ratio	1	-0.00120135	0.00126282	0.341443	0.753013	0.998799	0.99633	1.00127
CSPG3	Mother's age at death	Wald ratio	1	0.0146458	0.0155027	0.344799	0.757864	1.01475	0.984384	1.04606
CSPG3	Duration to entering value	Wald ratio	1	-0.0228111	0.0241219	0.344323	0.757864	0.977447	0.93231	1.02477
CSPG3	Type of bread roll eaten: white	Wald ratio	1	-0.007915	0.00842203	0.347322	0.76213	0.992116	0.975874	1.00863
CSPG3	Illnesses of mother: Parkinson's disease	Wald ratio	1	0.00149505	0.00160189	0.350662	0.763069	1.0015	0.998357	1.00465
CSPG3	Interpolated Year when cancer first diagnosed	Wald ratio	1	0.0380736	0.0406639	0.349119	0.763069	1.03881	0.959227	1.12499
CSPG3	Age at hysterectomy	Wald ratio	1	0.0356588	0.0381361	0.349767	0.763069	1.0363	0.961666	1.11673
CSPG3	Cheese intake	Wald ratio	1	0.0120376	0.0128883	0.350305	0.763069	1.01211	0.986864	1.038
CSPG3	Pulse rate	Wald ratio	1	-0.0193868	0.0206936	0.348834	0.763069	0.9808	0.941815	1.0214
CSPG3	Average weekly champagne plus white wine intake	Wald ratio	1	0.0112056	0.0120464	0.352268	0.763667	1.01127	0.987671	1.03543
CSPG3	Operative procedures - main OPCS: Q07.4 Total abdominal hysterectomy NEC	Wald ratio	1	-0.00149625	0.00160992	0.352686	0.763667	0.998505	0.995359	1.00166
CSPG3	Illnesses of mother: Chronic bronchitis/emphysema	Wald ratio	1	-0.00276061	0.00296623	0.35202	0.763667	0.997243	0.991462	1.00306
CSPG3	Fractured heel (right)	Wald ratio	1	-0.00220535	0.00239567	0.357281	0.764144	0.997797	0.993123	1.00249
CSPG3	Average weekly beer plus cider intake	Wald ratio	1	-0.00911567	0.00984233	0.354358	0.764144	0.990926	0.971993	1.01023
CSPG3	ECG, number of stages in a phase	Wald ratio	1	0.0213257	0.0231801	0.357573	0.764144	1.02155	0.976181	1.06904
CSPG3	Had major operations	Wald ratio	1	0.00784458	0.00850888	0.356566	0.764144	1.00788	0.991206	1.02483
CSPG3	Leg pain on walking : action taken	Wald ratio	1	-0.0280279	0.0302628	0.354368	0.764144	0.972361	0.916363	1.03178
CSPG3	Mineral and other dietary supplements: Zinc	Wald ratio	1	0.00218552	0.00237412	0.357281	0.764144	1.00219	0.997535	1.00686
CSPG3	Heel Broadband ultrasound attenuation, direct entry	Wald ratio	1	-0.0133826	0.0145303	0.357043	0.764144	0.986707	0.959002	1.01521
CSPG3	ECG, phase time	Wald ratio	1	0.0271585	0.0293899	0.355447	0.764144	1.02753	0.970013	1.08846
CSPG3	Double crust pastry intake	Wald ratio	1	0.0126359	0.0137695	0.358789	0.765495	1.01272	0.98575	1.04042
CSPG3	Bread intake	Wald ratio	1	0.0105053	0.011473	0.359848	0.766506	1.01056	0.98809	1.03354
CSPG3	Skin removed from poultry	Wald ratio	1	-0.00822097	0.00903085	0.362653	0.768731	0.991813	0.974412	1.00952
CSPG3	Peach/nectarine intake	Wald ratio	1	0.0158047	0.0173596	0.362598	0.768731	1.01593	0.981945	1.05109
CSPG3	Operative procedures - main OPCS: W82.2 Endoscopic resection of semilunar cartilage NEC	Wald ratio	1	0.00156851	0.00171951	0.361672	0.768731	1.00157	0.9982	1.00495
CSPG3	Mother still alive	Wald ratio	1	0.00535733	0.00590379	0.364174	0.770708	1.00537	0.993805	1.01707
CSPG3	Treatment/medication code: vitamin c product	Wald ratio	1	0.00118284	0.00133062	0.374036	0.775735	1.00118	0.998576	1.0038
CSPG3	Medication for pain relief, constipation, heartburn: Paracetamol	Wald ratio	1	-0.00442639	0.00495621	0.371804	0.775735	0.995583	0.985959	1.0053
CSPG3	Number of times snap-button pressed	Wald ratio	1	0.00361215	0.00404055	0.371335	0.775735	1.00362	0.995702	1.0116
CSPG3	6mm regularity index (right)	Wald ratio	1	0.0314685	0.0352758	0.372355	0.775735	1.03197	0.963029	1.10584
CSPG3	Medication for pain relief, constipation, heartburn: Omeprazole (e.g. Zanprol)	Wald ratio	1	-0.0025701	0.00287545	0.371425	0.775735	0.997433	0.991828	1.00307
CSPG3	Garlic intake	Wald ratio	1	0.0187249	0.0209289	0.370952	0.775735	1.0189	0.977951	1.06157
CSPG3	Tense / 'highly strung'	Wald ratio	1	0.00415682	0.004612	0.367426	0.775735	1.00417	0.995129	1.01328
CSPG3	Tinned tomato intake	Wald ratio	1	-0.0207613	0.0232691	0.372271	0.775735	0.979453	0.935786	1.02516
CSPG3	Operative procedures - secondary OPCS: Y82.9 Unspecified local anaesthetic	Wald ratio	1	0.00156877	0.00176555	0.374248	0.775735	1.00157	0.99811	1.00504
CSPG3	Nervous feelings	Wald ratio	1	0.00455776	0.00512761	0.374075	0.775735	1.00457	0.994523	1.01472
CSPG3	Smoking/smokers in household	Wald ratio	1	0.00392139	0.00438397	0.371063	0.775735	1.00393	0.99534	1.01259
CSPG3	Cereal intake	Wald ratio	1	-0.00916455	0.0102695	0.372178	0.775735	0.990877	0.971132	1.01102
CSPG3	Shellfish intake	Wald ratio	1	0.00496473	0.00557855	0.373483	0.775735	1.00498	0.994049	1.01603
CSPG3	Frequency of walking for pleasure in last 4 weeks	Wald ratio	1	-0.0188188	0.0212115	0.374974	0.776012	0.981357	0.941394	1.02302
CSPG3	Operative procedures - main OPCS: C75.1 Insertion of prosthetic replacement for lens NEC	Wald ratio	1	-0.00170278	0.00192739	0.376984	0.778941	0.998299	0.994535	1.00208
CSPG3	Illnesses of siblings: None of the above (group 2)	Wald ratio	1	0.004347	0.00493552	0.378448	0.780736	1.00436	0.994688	1.01412
CSPG3	Aide-memoire completed	Wald ratio	1	0.00420927	0.00479048	0.379578	0.781836	1.00422	0.994833	1.01369
CSPG3	Operative procedures - secondary OPCS: Z27.4 Duodenum	Wald ratio	1	-0.00222658	0.00254107	0.3809	0.783327	0.997776	0.992819	1.00276
CSPG3	Worrier / anxious feelings	Wald ratio	1	-0.00517576	0.00591706	0.381728	0.783798	0.994838	0.983367	1.00644
CSPG3	Plays computer games	Wald ratio	1	0.00519927	0.00598333	0.384869	0.788824	1.00521	0.993493	1.01707
CSPG3	Age hay fever, rhinitis or eczema diagnosed	Wald ratio	1	-0.0235828	0.0271683	0.38538	0.788824	0.976693	0.926045	1.03011
CSPG3	Illnesses of father: Chronic bronchitis/emphysema	Wald ratio	1	0.00354652	0.00409442	0.386391	0.789659	1.00355	0.995531	1.01164
CSPG3	Total traffic load on major roads	Wald ratio	1	0.005694	0.0065833	0.387085	0.789712	1.00571	0.992817	1.01877
CSPG3	Length of time at current address	Wald ratio	1	-0.0104382	0.0120821	0.387622	0.789712	0.989616	0.966456	1.01333
CSPG3	Treatment/medication code: ventolin 100micrograms inhaler	Wald ratio	1	0.00171952	0.00199672	0.389142	0.791579	1.00172	0.997808	1.00565
CSPG3	Age at menopause (last menstrual period)	Wald ratio	1	-0.0182227	0.0212315	0.390734	0.793584	0.981942	0.941919	1.02367
CSPG3	Chest pain felt outside physical activity	Wald ratio	1	0.00938	0.0110181	0.394588	0.80017	1.00942	0.987859	1.03146
CSPG3	Cancer year/age first occurred	Wald ratio	1	0.0345721	0.0407448	0.396158	0.802113	1.03518	0.955722	1.12124
CSPG3	Non-cancer illness code, self-reported: osteoarthritis	Wald ratio	1	0.00279299	0.00330012	0.397369	0.803323	1.0028	0.996331	1.0093
CSPG3	Treatment/medication code: diclofenac	Wald ratio	1	-0.00144518	0.00171186	0.398551	0.804471	0.998556	0.995211	1.00191
CSPG3	Other eye problems	Wald ratio	1	0.003557	0.00422158	0.399465	0.805076	1.00356	0.995294	1.0119
CSPG3	Magnesium	Wald ratio	1	0.026065	0.0309794	0.400144	0.805205	1.02641	0.965939	1.09066
CSPG3	Types of transport used (excluding work): Cycle	Wald ratio	1	-0.00259472	0.00308806	0.400772	0.805231	0.997409	0.99139	1.00346
CSPG3	Spreads/sauces consumers	Wald ratio	1	0.0133141	0.0159759	0.404626	0.810807	1.0134	0.982162	1.04564
CSPG3	Treatment/medication code: amitriptyline	Wald ratio	1	-0.00135533	0.00162684	0.404785	0.810807	0.998646	0.995466	1.00183
CSPG3	Operative procedures - secondary OPCS: Z49.4 Skin of back	Wald ratio	1	-0.00102085	0.00122991	0.406526	0.813052	0.99898	0.996574	1.00139
CSPG3	Job involve night shift work	Wald ratio	1	0.0338227	0.0411288	0.410871	0.815517	1.0344	0.954288	1.12124
CSPG3	White rice intake	Wald ratio	1	0.0151668	0.0183999	0.409775	0.815517	1.01528	0.97932	1.05257
CSPG3	Duration of heavy DIY	Wald ratio	1	-0.0258675	0.03143	0.410496	0.815517	0.974464	0.916246	1.03638
CSPG3	Type of meals eaten: Ready meals	Wald ratio	1	0.00711318	0.0086063	0.408516	0.815517	1.00714	0.990292	1.02427
CSPG3	Diagnoses - main ICD10: R31 Unspecified haematuria	Wald ratio	1	0.00153114	0.00185929	0.410221	0.815517	1.00153	0.997889	1.00519
CSPG3	Milk added to cereal	Wald ratio	1	0.0260623	0.0317552	0.411802	0.815717	1.0264	0.964469	1.09232
CSPG3	Cough on most days	Wald ratio	1	-0.00686485	0.00837179	0.412217	0.815717	0.993159	0.976995	1.00959
CSPG3	Treatment speciality of consultant (recoded): Trauma & orthopaedics	Wald ratio	1	-0.00370139	0.00454703	0.415631	0.818342	0.996305	0.987466	1.00522
CSPG3	Heel quantitative ultrasound index (QUI), direct entry (right)	Wald ratio	1	-0.0160546	0.0198622	0.418919	0.818342	0.984074	0.9465	1.02314
CSPG3	Operation code: arthroscopy nos	Wald ratio	1	0.00142019	0.00174951	0.416928	0.818342	1.00142	0.997993	1.00486
CSPG3	Types of transport used (excluding work): Walk	Wald ratio	1	0.00488721	0.00599497	0.414947	0.818342	1.0049	0.993161	1.01678
CSPG3	Place of birth in UK - north co-ordinate	Wald ratio	1	0.00769309	0.0095227	0.419166	0.818342	1.00772	0.989089	1.02671
CSPG3	Yogurt/ice-cream consumers	Wald ratio	1	0.0126939	0.0156759	0.418072	0.818342	1.01277	0.982131	1.04438
CSPG3	Type of sliced bread eaten: seeded	Wald ratio	1	0.0077587	0.00954267	0.416187	0.818342	1.00779	0.989115	1.02682
CSPG3	Fortified wine intake	Wald ratio	1	-0.00724073	0.00887352	0.414504	0.818342	0.992785	0.975668	1.0102
CSPG3	Heel bone mineral density (BMD) T-score, automated (right)	Wald ratio	1	-0.0160575	0.0198622	0.418833	0.818342	0.984071	0.946497	1.02314
CSPG3	Chest pain or discomfort when walking uphill or hurrying	Wald ratio	1	-0.0119643	0.0148601	0.420745	0.819537	0.988107	0.959743	1.01731
CSPG3	Getting up in morning	Wald ratio	1	0.00740888	0.00920773	0.421029	0.819537	1.00744	0.989418	1.02578
CSPG3	Non-cancer illness code, self-reported: stroke	Wald ratio	1	-0.00109604	0.00136795	0.423001	0.822154	0.998905	0.99623	1.00159
CSPG3	Diagnoses - secondary ICD10: Z82.4 Family history of ischaemic heart disease and other diseases of the circulatory system	Wald ratio	1	0.00134178	0.00168296	0.425293	0.822944	1.00134	0.998045	1.00465
CSPG3	Diagnoses - main ICD10: M20.1 Hallux valgus (acquired)	Wald ratio	1	0.00101387	0.00127142	0.425201	0.822944	1.00101	0.998523	1.00351
CSPG3	Indian snacks intake	Wald ratio	1	-0.00754082	0.00944961	0.424868	0.822944	0.992488	0.974275	1.01104
CSPG3	Meat consumers	Wald ratio	1	-0.011623	0.0147808	0.431658	0.824436	0.988444	0.96022	1.0175
CSPG3	Rose wine intake	Wald ratio	1	0.012395	0.0157515	0.431334	0.824436	1.01247	0.981692	1.04422
CSPG3	Hard cheese intake	Wald ratio	1	0.0214877	0.0271802	0.429199	0.824436	1.02172	0.968714	1.07763
CSPG3	Other cheese intake	Wald ratio	1	0.00614491	0.00774094	0.4273	0.824436	1.00616	0.991013	1.02155
CSPG3	Non-cancer illness code, self-reported: gout	Wald ratio	1	-0.00111548	0.00140603	0.42757	0.824436	0.998885	0.996136	1.00164
CSPG3	Treatment/medication code: bendroflumethiazide	Wald ratio	1	-0.00216322	0.00274685	0.430974	0.824436	0.997839	0.992481	1.00323
CSPG3	Why stopped smoking: Doctor's advice	Wald ratio	1	-0.00488388	0.0062117	0.431727	0.824436	0.995128	0.983086	1.00732
CSPG3	Starchy food consumers	Wald ratio	1	0.0112306	0.0142343	0.43012	0.824436	1.01129	0.98347	1.03991
CSPG3	Operative procedures - main OPCS: H22.1 Diagnostic fibreoptic endoscopic examination of colon and biopsy of lesion of colon	Wald ratio	1	-0.00179602	0.00226991	0.428809	0.824436	0.998206	0.993774	1.00266
CSPG3	Knee pain for 3+ months	Wald ratio	1	-0.00835712	0.0106916	0.434419	0.828368	0.991678	0.971113	1.01268
CSPG3	Treatment/medication code: salbutamol	Wald ratio	1	0.00100481	0.00129869	0.439104	0.829488	1.00101	0.998461	1.00356
CSPG3	Egg consumers	Wald ratio	1	-0.0101083	0.0130748	0.439455	0.829488	0.989943	0.964896	1.01564
CSPG3	Types of spread used on bread/crackers: Polyunsaturated margarine on bread/crackers	Wald ratio	1	0.0100545	0.0130089	0.439583	0.829488	1.01011	0.984676	1.03619
CSPG3	Non-cancer illness code, self-reported: emphysema/chronic bronchitis	Wald ratio	1	-0.00109032	0.00140052	0.436269	0.829488	0.99891	0.996172	1.00166
CSPG3	Fried potatoes intake	Wald ratio	1	-0.0276441	0.0356218	0.437724	0.829488	0.972735	0.907136	1.04308
CSPG3	Mouth/teeth dental problems: Dentures	Wald ratio	1	-0.00347412	0.00446903	0.436936	0.829488	0.996532	0.987841	1.0053
CSPG3	Diagnoses - main ICD10: Z30.2 Sterilisation	Wald ratio	1	0.00113004	0.00146365	0.440072	0.829488	1.00113	0.998263	1.00401
CSPG3	Portion size	Wald ratio	1	-0.0546848	0.0702606	0.436384	0.829488	0.946783	0.82498	1.08657
CSPG3	Other serious medical condition/disability diagnosed by doctor	Wald ratio	1	0.00376591	0.00488624	0.440875	0.829807	1.00377	0.994206	1.01343
CSPG3	Average monthly beer plus cider intake	Wald ratio	1	0.0249955	0.0327297	0.445049	0.830619	1.02531	0.961602	1.09324
CSPG3	Years since last breast cancer screening / mammogram	Wald ratio	1	-0.00838264	0.0109724	0.444882	0.830619	0.991652	0.970554	1.01321
CSPG3	Ever smoked	Wald ratio	1	0.00442858	0.00579167	0.444482	0.830619	1.00444	0.993101	1.01591
CSPG3	Operation code: hysterectomy	Wald ratio	1	0.0026141	0.00342342	0.44511	0.830619	1.00262	0.995913	1.00937
CSPG3	Operation code: hip replacement/revision	Wald ratio	1	0.00114417	0.001496	0.44438	0.830619	1.00114	0.998214	1.00408
CSPG3	Types of transport used (excluding work): Car/motor vehicle	Wald ratio	1	-0.00375436	0.00488321	0.441994	0.830619	0.996253	0.986763	1.00583
CSPG3	Other fruit intake	Wald ratio	1	0.0104311	0.0137175	0.447	0.831094	1.01049	0.983679	1.03802
CSPG3	Operative procedures - main OPCS: W40.1 Primary total prosthetic replacement of knee joint using cement	Wald ratio	1	-0.000962085	0.00126256	0.446052	0.831094	0.999038	0.996569	1.00151
CSPG3	Battered fish intake	Wald ratio	1	-0.00714542	0.00940215	0.447268	0.831094	0.99288	0.974751	1.01135
CSPG3	Index of best refractometry result (left)	Wald ratio	1	0.0162291	0.0214458	0.449201	0.833502	1.01636	0.974525	1.05999
CSPG3	Garlic bread intake	Wald ratio	1	-0.00941991	0.0124845	0.450534	0.834794	0.990624	0.966678	1.01516
CSPG3	Operation code: muscle/soft tissue surgery	Wald ratio	1	0.00150661	0.0020049	0.452374	0.836039	1.00151	0.99758	1.00545
CSPG3	Fractured bone site(s): Other bones	Wald ratio	1	-0.00201025	0.00267575	0.452482	0.836039	0.997992	0.992772	1.00324
CSPG3	Seen a psychiatrist for nerves, anxiety, tension or depression	Wald ratio	1	-0.00287002	0.00384012	0.454837	0.83776	0.997134	0.989657	1.00467
CSPG3	Diagnoses - main ICD10: G56.0 Carpal tunnel syndrome	Wald ratio	1	0.00118237	0.00158731	0.456339	0.83776	1.00118	0.998073	1.0043
CSPG3	Intake of artificial sweetener added to tea	Wald ratio	1	-0.0136246	0.0183221	0.457108	0.83776	0.986468	0.951671	1.02254
CSPG3	Medication for cholesterol, blood pressure or diabetes: None of the above	Wald ratio	1	-0.00620791	0.00833612	0.456453	0.83776	0.993811	0.977706	1.01018
CSPG3	Pain type(s) experienced in last month: None of the above	Wald ratio	1	0.00435567	0.00585788	0.457145	0.83776	1.00437	0.9929	1.01596
CSPG3	Operation code: removal of mole/skin lesion	Wald ratio	1	-0.00104836	0.00141026	0.457251	0.83776	0.998952	0.996195	1.00172
CSPG3	White pasta intake	Wald ratio	1	-0.0146841	0.0198401	0.459227	0.839427	0.985423	0.947839	1.0245
CSPG3	Pork intake	Wald ratio	1	-0.0119055	0.0160936	0.459442	0.839427	0.988165	0.957481	1.01983
CSPG3	Interval between previous point and current one in numeric path (trail #1)	Wald ratio	1	-0.0181347	0.0246044	0.461091	0.840034	0.982029	0.935795	1.03055
CSPG3	Time spent doing vigorous physical activity	Wald ratio	1	-0.0327639	0.0444712	0.461277	0.840034	0.967767	0.886985	1.05591
CSPG3	Reason for glasses/contact lenses: For short-sightedness, i.e. only or mainly for distance viewing such as driving, cinema etc (called 'myopia')	Wald ratio	1	-0.00240466	0.00326697	0.461698	0.840034	0.997598	0.991231	1.00401
CSPG3	Methods of discharge from hospital (recoded): Discharged on clinical advice/consent	Wald ratio	1	-0.00414852	0.0056623	0.463769	0.842631	0.99586	0.984869	1.00697
CSPG3	Vegetable consumers	Wald ratio	1	0.00887145	0.0121992	0.467095	0.847499	1.00891	0.985073	1.03333
CSPG3	How are people in household related to participant: Husband, wife or partner	Wald ratio	1	-0.00380933	0.00527752	0.470415	0.851613	0.996198	0.985946	1.00656
CSPG3	Mouth/teeth dental problems: Loose teeth	Wald ratio	1	-0.00171981	0.00238398	0.470662	0.851613	0.998282	0.993628	1.00296
CSPG3	Number of baps with butter/margarine	Wald ratio	1	-0.00625827	0.00883124	0.478541	0.854395	0.993761	0.976708	1.01111
CSPG3	Cancer diagnosed by doctor	Wald ratio	1	0.00228483	0.00322385	0.478493	0.854395	1.00229	0.995974	1.00864
CSPG3	Bilateral oophorectomy (both ovaries removed)	Wald ratio	1	0.00320821	0.0044857	0.47448	0.854395	1.00321	0.994432	1.01207
CSPG3	Heel bone mineral density (BMD) (right)	Wald ratio	1	-0.0140529	0.0198619	0.479236	0.854395	0.986045	0.948397	1.02519
CSPG3	Operative procedures - secondary OPCS: Z28.4 Transverse colon	Wald ratio	1	-0.000946933	0.00133709	0.478819	0.854395	0.999054	0.996439	1.00168
CSPG3	Methods of admission to hospital (recoded): Emergency admission: Bed bureau	Wald ratio	1	-0.000982497	0.00138248	0.477283	0.854395	0.999018	0.996315	1.00173
CSPG3	Vegetarian sausages/burgers intake	Wald ratio	1	-0.00607533	0.008526	0.476115	0.854395	0.993943	0.977471	1.01069
CSPG3	Volume level set by participant (right)	Wald ratio	1	-0.318015	0.448964	0.478739	0.854395	0.727592	0.301802	1.7541
CSPG3	Leisure/social activities: Other group activity	Wald ratio	1	-0.00353121	0.00494048	0.474763	0.854395	0.996475	0.986872	1.00617
CSPG3	Illnesses of father: High blood pressure	Wald ratio	1	-0.00380091	0.00537376	0.479374	0.854395	0.996206	0.985769	1.00675
CSPG3	Espresso intake	Wald ratio	1	0.00925555	0.0129935	0.476265	0.854395	1.0093	0.983919	1.03533
CSPG3	Qualifications: O levels/GCSEs or equivalent	Wald ratio	1	0.00421803	0.00597612	0.480304	0.854889	1.00423	0.992533	1.01606
CSPG3	Liver intake	Wald ratio	1	0.00545736	0.00774873	0.481251	0.855413	1.00547	0.990317	1.02086
CSPG3	Types of spreads/sauces consumed: Jam/honey	Wald ratio	1	-0.00881355	0.0125562	0.482724	0.856867	0.991225	0.967129	1.01592
CSPG3	Low calorie drink intake	Wald ratio	1	-0.021307	0.0305876	0.48606	0.858138	0.978918	0.921955	1.0394
CSPG3	Operative procedures - main OPCS: N17.1 Bilateral vasectomy	Wald ratio	1	0.000838291	0.00120308	0.485937	0.858138	1.00084	0.998481	1.0032
CSPG3	Englyst dietary fibre	Wald ratio	1	0.0220139	0.0315997	0.486023	0.858138	1.02226	0.960865	1.08757
CSPG3	Savoury snack consumers	Wald ratio	1	-0.0107181	0.0153523	0.485087	0.858138	0.989339	0.960013	1.01956
CSPG3	Why stopped smoking: None of the above	Wald ratio	1	-0.006704	0.00966112	0.487735	0.858564	0.993318	0.974686	1.01231
CSPG3	Wears glasses or contact lenses	Wald ratio	1	-0.00257679	0.00374976	0.491964	0.858564	0.997427	0.990123	1.00478
CSPG3	Ease of skin tanning	Wald ratio	1	-0.00792052	0.0115746	0.493786	0.858564	0.992111	0.969857	1.01488
CSPG3	Crumbed or deep-fried poultry intake	Wald ratio	1	0.00870624	0.0127282	0.493966	0.858564	1.00874	0.98389	1.03423
CSPG3	Number of diet questionnaires completed	Wald ratio	1	-0.0150223	0.0216523	0.487809	0.858564	0.98509	0.944159	1.0278
CSPG3	Operative procedures - secondary OPCS: Z94.3 Left sided operation	Wald ratio	1	-0.00330091	0.00479361	0.491071	0.858564	0.996705	0.987384	1.00611
CSPG3	Number of older siblings	Wald ratio	1	-0.0122706	0.0179474	0.494166	0.858564	0.987804	0.953661	1.02317
CSPG3	Liquid used to make porridge: Porridge with milk	Wald ratio	1	-0.00658055	0.00959233	0.4927	0.858564	0.993441	0.974938	1.0123
CSPG3	Non-cancer illness code, self-reported: anxiety/panic attacks	Wald ratio	1	0.000968761	0.00140034	0.489059	0.858564	1.00097	0.998226	1.00372
CSPG3	Grapefruit juice intake	Wald ratio	1	0.00703952	0.0101898	0.489669	0.858564	1.00706	0.987151	1.02738
CSPG3	Duration of fitness test	Wald ratio	1	0.0145384	0.0212257	0.49338	0.858564	1.01464	0.973299	1.05775
CSPG3	Job involves mainly walking or standing	Wald ratio	1	-0.0120975	0.0176386	0.492807	0.858564	0.987975	0.954403	1.02273
CSPG3	Chocolate bar intake	Wald ratio	1	0.0176907	0.0259845	0.495988	0.859449	1.01785	0.967307	1.07103
CSPG3	Treatment speciality of consultant (recoded): Ophthalmology	Wald ratio	1	-0.00187213	0.00274764	0.495643	0.859449	0.99813	0.992769	1.00352
CSPG3	Diagnoses - secondary ICD10: I20.9 Angina pectoris, unspecified	Wald ratio	1	0.00118426	0.00174515	0.49739	0.860741	1.00118	0.997766	1.00462
CSPG3	Single crust pastry intake	Wald ratio	1	0.00878406	0.0130338	0.500348	0.861309	1.00882	0.983377	1.03493
CSPG3	Illnesses of mother: Bowel cancer	Wald ratio	1	0.00188184	0.00278563	0.499324	0.861309	1.00188	0.996428	1.00737
CSPG3	Treatment speciality of consultant (recoded): Gastroenterology	Wald ratio	1	0.00257258	0.00381255	0.499824	0.861309	1.00258	0.995112	1.0101
CSPG3	Treatment/medication code: Free-text entry, unable to be coded	Wald ratio	1	-0.00146305	0.00216986	0.500147	0.861309	0.998538	0.9943	1.00279
CSPG3	Diagnoses - secondary ICD10: I25.8 Other forms of chronic ischaemic heart disease	Wald ratio	1	-0.000886485	0.00132235	0.502612	0.864071	0.999114	0.996528	1.00171
CSPG3	Other non-alcoholic drinks	Wald ratio	1	0.00719742	0.0107871	0.504627	0.866397	1.00722	0.986152	1.02875
CSPG3	Mouth/teeth dental problems: Mouth ulcers	Wald ratio	1	-0.0023979	0.003631	0.509	0.867762	0.997605	0.99053	1.00473
CSPG3	Savoury biscuits intake	Wald ratio	1	0.00397855	0.00603073	0.509438	0.867762	1.00399	0.992189	1.01592
CSPG3	Intra-ocular pressure, corneal-compensated (left)	Wald ratio	1	-0.0169671	0.0258669	0.511864	0.867762	0.983176	0.934572	1.03431
CSPG3	Falls in the last year	Wald ratio	1	-0.00452912	0.00682027	0.506647	0.867762	0.995481	0.982262	1.00888
CSPG3	Age started oral contraceptive pill	Wald ratio	1	0.0120459	0.018247	0.509154	0.867762	1.01212	0.976561	1.04897
CSPG3	Shortness of breath walking on level ground	Wald ratio	1	0.00424048	0.00648267	0.51303	0.867762	1.00425	0.99157	1.01709
CSPG3	Diagnoses - secondary ICD10: Y83.8 Other surgical procedures	Wald ratio	1	-0.00079283	0.0012128	0.513293	0.867762	0.999207	0.996835	1.00159
CSPG3	Intake of artificial sweetener added to coffee	Wald ratio	1	0.0127583	0.0195508	0.514033	0.867762	1.01284	0.974763	1.0524
CSPG3	Current employment status: Unemployed	Wald ratio	1	-0.00100809	0.00153706	0.511916	0.867762	0.998992	0.995987	1.00201
CSPG3	Medication for cholesterol, blood pressure, diabetes, or take exogenous hormones: Oral contraceptive pill or minipill	Wald ratio	1	-0.00171541	0.00260273	0.509845	0.867762	0.998286	0.993206	1.00339
CSPG3	Pain type(s) experienced in last month: Knee pain	Wald ratio	1	-0.00321058	0.00491218	0.513373	0.867762	0.996795	0.987244	1.00644
CSPG3	Eye problems/disorders: Glaucoma	Wald ratio	1	0.00281245	0.00426242	0.509367	0.867762	1.00282	0.994473	1.01123
CSPG3	Type of meals eaten: Home cooked meals	Wald ratio	1	-0.00847582	0.0128926	0.510914	0.867762	0.99156	0.966818	1.01694
CSPG3	Number of full sisters	Wald ratio	1	0.00606573	0.00936642	0.517242	0.870934	1.00608	0.987783	1.02472
CSPG3	Treatment/medication code: lisinopril	Wald ratio	1	-0.00127218	0.00196209	0.51674	0.870934	0.998729	0.994895	1.00258
CSPG3	Diagnoses - secondary ICD10: Z80.0 Family history of malignant neoplasm of digestive organs	Wald ratio	1	0.0008717	0.00135417	0.519761	0.874052	1.00087	0.998219	1.00353
CSPG3	Doctor diagnosed asthma	Wald ratio	1	0.00484718	0.00810639	0.549876	0.87561	1.00486	0.989019	1.02095
CSPG3	PCT where patients GP was registered: DERBYSHIRE COUNTY PCT	Wald ratio	1	-0.000777373	0.00126735	0.539621	0.87561	0.999223	0.996744	1.00171
CSPG3	Mouth/teeth dental problems: None of the above	Wald ratio	1	0.00365064	0.00585327	0.53283	0.87561	1.00366	0.992209	1.01524
CSPG3	Corneal hysteresis (right)	Wald ratio	1	0.0155983	0.025571	0.541862	0.87561	1.01572	0.966068	1.06792
CSPG3	Average weekly red wine intake	Wald ratio	1	0.00714936	0.0118735	0.54709	0.87561	1.00717	0.984007	1.03089
CSPG3	Latte intake	Wald ratio	1	0.00960485	0.0163907	0.557879	0.87561	1.00965	0.977731	1.04261
CSPG3	Operative procedures - secondary OPCS: Z28.2 Caecum	Wald ratio	1	-0.00128589	0.0020756	0.535571	0.87561	0.998715	0.99466	1.00279
CSPG3	Treatment speciality of consultant (recoded): Urology	Wald ratio	1	0.00216566	0.00356679	0.543736	0.87561	1.00217	0.995186	1.0092
CSPG3	Average weekly spirits intake	Wald ratio	1	0.00732073	0.0125858	0.560792	0.87561	1.00735	0.982802	1.03251
CSPG3	Satsuma intake	Wald ratio	1	-0.0160171	0.0264789	0.545245	0.87561	0.98411	0.934339	1.03653
CSPG3	Type of fat/oil used in cooking: Sunflower oil	Wald ratio	1	-0.00665818	0.0105354	0.5274	0.87561	0.993364	0.973062	1.01409
CSPG3	Pain type(s) experienced in last month: Neck or shoulder pain	Wald ratio	1	-0.00295891	0.00504761	0.55774	0.87561	0.997045	0.98723	1.00696
CSPG3	Operation code: tonsillectomy / tonsil surgery	Wald ratio	1	0.00145317	0.00248378	0.558504	0.87561	1.00145	0.996591	1.00634
CSPG3	Stewed fruit intake	Wald ratio	1	0.00830415	0.0134195	0.53604	0.87561	1.00834	0.982163	1.03521
CSPG3	Diagnoses - secondary ICD10: Z85.3 Personal history of malignant neoplasm of breast	Wald ratio	1	0.000767661	0.00125851	0.541878	0.87561	1.00077	0.998302	1.00324
CSPG3	Pairs matching completion status	Wald ratio	1	0.00563091	0.00949782	0.553273	0.87561	1.00565	0.987099	1.02454
CSPG3	Drinking water intake	Wald ratio	1	0.0389479	0.0638585	0.541922	0.87561	1.03972	0.917397	1.17834
CSPG3	Index of best refractometry result (right)	Wald ratio	1	0.0127684	0.0214984	0.552563	0.87561	1.01285	0.971059	1.05644
CSPG3	Why stopped smoking: Health precaution	Wald ratio	1	0.00686358	0.0116623	0.556179	0.87561	1.00689	0.984133	1.03017
CSPG3	3mm strong meridian angle (right)	Wald ratio	1	0.0158113	0.0260297	0.543563	0.87561	1.01594	0.965406	1.06911
CSPG3	Father's age at death	Wald ratio	1	0.00879242	0.0138507	0.525559	0.87561	1.00883	0.981812	1.03659
CSPG3	Tinned tuna intake	Wald ratio	1	-0.00796036	0.0135558	0.557051	0.87561	0.992071	0.96606	1.01878
CSPG3	6mm index of best keratometry results (right)	Wald ratio	1	0.0116793	0.0199474	0.55821	0.87561	1.01175	0.972955	1.05209
CSPG3	Treatment speciality of consultant (recoded): Neurology	Wald ratio	1	0.000801579	0.00135636	0.554536	0.87561	1.0008	0.998145	1.00347
CSPG3	Willing to attempt cognitive tests	Wald ratio	1	-0.000834191	0.0013975	0.550562	0.87561	0.999166	0.996433	1.00191
CSPG3	Thickness of butter/margarine spread on sliced bread: thin	Wald ratio	1	-0.00783182	0.0123375	0.52556	0.87561	0.992199	0.968494	1.01648
CSPG3	Operation code: sterilisation	Wald ratio	1	-0.00151436	0.00238562	0.525567	0.87561	0.998487	0.993829	1.00317
CSPG3	Number of bread rolls with butter/margarine	Wald ratio	1	-0.0134103	0.0219945	0.542053	0.87561	0.986679	0.945048	1.03014
CSPG3	Diagnoses - secondary ICD10: Z53.0 Procedure not carried out because of contraindication	Wald ratio	1	0.000716618	0.00121145	0.554161	0.87561	1.00072	0.998344	1.0031
CSPG3	Most recent bowel cancer screening	Wald ratio	1	0.00778573	0.0133333	0.559267	0.87561	1.00782	0.98182	1.0345
CSPG3	Treatment speciality of consultant (recoded): Cardiology	Wald ratio	1	0.00180722	0.0029258	0.536783	0.87561	1.00181	0.99608	1.00757
CSPG3	Types of transport used (excluding work): Public transport	Wald ratio	1	-0.00331921	0.0055003	0.546203	0.87561	0.996686	0.985999	1.00749
CSPG3	Bread roll intake	Wald ratio	1	-0.0163792	0.0268165	0.541341	0.87561	0.983754	0.933383	1.03684
CSPG3	Age angina diagnosed	Wald ratio	1	-0.0440158	0.0702873	0.531166	0.87561	0.956939	0.833786	1.09828
CSPG3	Operative procedures - secondary OPCS: Y75.2 Laparoscopic approach to abdominal cavity NEC	Wald ratio	1	0.00102917	0.001635	0.529045	0.87561	1.00103	0.997827	1.00424
CSPG3	Ham intake	Wald ratio	1	0.0173631	0.0287685	0.546145	0.87561	1.01751	0.961729	1.07654
CSPG3	Pain type(s) experienced in last month: Hip pain	Wald ratio	1	-0.00242453	0.00378824	0.522164	0.87561	0.997578	0.990199	1.00501
CSPG3	Eye problems/disorders: Cataract	Wald ratio	1	0.00359173	0.00616058	0.559881	0.87561	1.0036	0.991553	1.01579
CSPG3	Treatment/medication code: alendronate sodium	Wald ratio	1	-0.000765185	0.0012797	0.549878	0.87561	0.999235	0.996732	1.00174
CSPG3	Vitamin and/or mineral supplement use: Glucosamine/chondroitin	Wald ratio	1	-0.00721958	0.0114243	0.527421	0.87561	0.992806	0.970823	1.01529
CSPG3	Type of fat/oil used in cooking: Vegetable oil	Wald ratio	1	-0.00528815	0.00852633	0.535117	0.87561	0.994726	0.97824	1.01149
CSPG3	Skin colour	Wald ratio	1	0.00405318	0.0069177	0.557933	0.87561	1.00406	0.99054	1.01777
CSPG3	Operative procedures - secondary OPCS: Z84.6 Knee joint	Wald ratio	1	-0.000844536	0.00142723	0.55403	0.87561	0.999156	0.996365	1.00195
CSPG3	Methods of admission to hospital (recoded): Elective admission: Waiting List	Wald ratio	1	0.00342142	0.00587867	0.560562	0.87561	1.00343	0.991932	1.01506
CSPG3	Scotch pancake intake	Wald ratio	1	-0.00404545	0.00645779	0.531023	0.87561	0.995963	0.983436	1.00865
CSPG3	Operative procedures - main OPCS: Q18.1 Diagnostic endoscopic examination of uterus and biopsy of lesion of uterus	Wald ratio	1	-0.000788242	0.00131706	0.549517	0.87561	0.999212	0.996636	1.00179
CSPG3	Health satisfaction	Wald ratio	1	0.0107115	0.0181858	0.555859	0.87561	1.01077	0.975376	1.04745
CSPG3	logMAR, final (left)	Wald ratio	1	-0.0155409	0.0256421	0.544468	0.87561	0.984579	0.936319	1.03533
CSPG3	Astigmatism angle (left)	Wald ratio	1	0.0161893	0.0255845	0.526878	0.87561	1.01632	0.966614	1.06858
CSPG3	Diagnoses - main ICD10: D25.9 Leiomyoma of uterus, unspecified	Wald ratio	1	-0.000763145	0.00127969	0.55094	0.87561	0.999237	0.996734	1.00175
CSPG3	Added milk to rooibos tea	Wald ratio	1	0.00516415	0.00860924	0.548614	0.87561	1.00518	0.988358	1.02228
CSPG3	Heel broadband ultrasound attenuation (right)	Wald ratio	1	-0.0120932	0.0195173	0.535513	0.87561	0.98798	0.950899	1.02651
CSPG3	Red wine intake	Wald ratio	1	-0.0219303	0.0375488	0.559188	0.87561	0.978308	0.908895	1.05302
CSPG3	Main speciality of consultant (recoded): Cardiothoracic surgery	Wald ratio	1	0.000772242	0.00128728	0.54857	0.87561	1.00077	0.998251	1.0033
CSPG3	Milk chocolate intake	Wald ratio	1	-0.0124534	0.019609	0.525374	0.87561	0.987624	0.950386	1.02632
CSPG3	Light smokers, at least 100 smokes in lifetime	Wald ratio	1	-0.00726839	0.0115346	0.528603	0.87561	0.992758	0.970566	1.01546
CSPG3	Number of stillbirths	Wald ratio	1	0.00589873	0.00980948	0.547621	0.87561	1.00592	0.986761	1.02544
CSPG3	Age started hormone-replacement therapy (HRT)	Wald ratio	1	0.0158811	0.0271775	0.558985	0.87561	1.01601	0.963304	1.0716
CSPG3	Treatment/medication code: cetirizine	Wald ratio	1	-0.000743197	0.00126388	0.556515	0.87561	0.999257	0.996785	1.00174
CSPG3	Other cereal intake	Wald ratio	1	-0.00524558	0.00827479	0.526131	0.87561	0.994768	0.978765	1.01103
CSPG3	PCT where patients GP was registered: NOTTINGHAMSHIRE COUNTY TEACHING PCT	Wald ratio	1	-0.000875367	0.00151178	0.562568	0.877337	0.999125	0.996169	1.00209
CSPG3	PCT responsible for patient data: NOTTINGHAMSHIRE COUNTY TEACHING PCT	Wald ratio	1	-0.000873115	0.0015138	0.564095	0.878674	0.999127	0.996167	1.0021
CSPG3	Age last used hormone-replacement therapy (HRT)	Wald ratio	1	0.016996	0.0298653	0.569296	0.880122	1.01714	0.959311	1.07846
CSPG3	Number of spontaneous miscarriages	Wald ratio	1	-0.0117713	0.0205426	0.566632	0.880122	0.988298	0.949296	1.0289
CSPG3	Operation code: cataract extraction/lens implant	Wald ratio	1	-0.000704467	0.00123371	0.56799	0.880122	0.999296	0.996882	1.00172
CSPG3	Heel bone mineral density (BMD), manual entry	Wald ratio	1	-0.0225317	0.0396742	0.57009	0.880122	0.97772	0.904572	1.05678
CSPG3	3mm index of best keratometry results (left)	Wald ratio	1	0.00890579	0.0155567	0.567001	0.880122	1.00895	0.978646	1.04018
CSPG3	Types of spread used on bread/crackers: Low fat polyunsaturated margarine on bread/crackers	Wald ratio	1	0.00518527	0.00909833	0.568736	0.880122	1.0052	0.987432	1.02328
CSPG3	Salt added to food	Wald ratio	1	0.00576824	0.010165	0.5704	0.880122	1.00578	0.985945	1.02602
CSPG3	Operative procedures - main OPCS: H20.1 Fibreoptic endoscopic snare resection of lesion of colon	Wald ratio	1	0.00072283	0.00126765	0.568533	0.880122	1.00072	0.99824	1.00321
CSPG3	3mm regularity index (right)	Wald ratio	1	0.0146045	0.0263859	0.579922	0.883468	1.01471	0.963568	1.06857
CSPG3	Other vegetarian alternative intake	Wald ratio	1	0.00325127	0.00591318	0.582433	0.883468	1.00326	0.991696	1.01495
CSPG3	Operative procedures - secondary OPCS: Y82.2 Injection of local anaesthetic NEC	Wald ratio	1	-0.0009006	0.00161762	0.577702	0.883468	0.9991	0.995937	1.00227
CSPG3	Age asthma diagnosed by doctor	Wald ratio	1	0.0380064	0.0687597	0.58044	0.883468	1.03874	0.907771	1.1886
CSPG3	Dried fruit added to cereal	Wald ratio	1	0.0159278	0.0289702	0.582455	0.883468	1.01606	0.95997	1.07542
CSPG3	Treatment speciality of consultant (recoded): Thoracic medicine	Wald ratio	1	-0.000810439	0.00147973	0.583902	0.883468	0.99919	0.996296	1.00209
CSPG3	Usual walking pace	Wald ratio	1	0.00400985	0.00730076	0.582843	0.883468	1.00402	0.989753	1.01849
CSPG3	White wine intake	Wald ratio	1	0.0190342	0.0341336	0.577092	0.883468	1.01922	0.95326	1.08974
CSPG3	Father still alive	Wald ratio	1	-0.0027977	0.00511488	0.584397	0.883468	0.997206	0.987259	1.00725
CSPG3	Frequency of other exercises in last 4 weeks	Wald ratio	1	0.0118991	0.0216875	0.58324	0.883468	1.01197	0.969855	1.05591
CSPG3	Diagnoses - secondary ICD10: E66.9 Obesity, unspecified	Wald ratio	1	0.000674	0.00119997	0.574333	0.883468	1.00067	0.998323	1.00303
CSPG3	Diagnoses - main ICD10: I83.9 Varicose veins of lower extremities without ulcer or inflammation	Wald ratio	1	-0.000966209	0.00174391	0.579546	0.883468	0.999034	0.995625	1.00245
CSPG3	Average weekly intake of other alcoholic drinks	Wald ratio	1	0.00257378	0.00460891	0.576547	0.883468	1.00258	0.993561	1.01167
CSPG3	PCT responsible for patient data: DERBYSHIRE COUNTY PCT	Wald ratio	1	-0.000708688	0.00126922	0.576596	0.883468	0.999292	0.996809	1.00178
CSPG3	Ever tried to stop smoking	Wald ratio	1	0.0167218	0.0302426	0.580317	0.883468	1.01686	0.958339	1.07896
CSPG3	Pain type(s) experienced in last month: Facial pain	Wald ratio	1	-0.000897664	0.0016204	0.579595	0.883468	0.999103	0.995935	1.00228
CSPG3	Vitamin and mineral supplements: Folic acid or Folate (Vit B9)	Wald ratio	1	-0.00095593	0.00175542	0.586056	0.883468	0.999045	0.995613	1.00249
CSPG3	Number of triplets attempted (left)	Wald ratio	1	-0.0233035	0.0427445	0.58563	0.883468	0.976966	0.898451	1.06234
CSPG3	Other milk-based pudding intake	Wald ratio	1	0.00501852	0.00893297	0.574254	0.883468	1.00503	0.987588	1.02278
CSPG3	Number of triplets attempted (right)	Wald ratio	1	-0.0238	0.0435848	0.585024	0.883468	0.976481	0.896528	1.06356
CSPG3	Squash intake	Wald ratio	1	0.0150229	0.0278025	0.58896	0.884819	1.01514	0.961299	1.07199
CSPG3	Treatment/medication code: omega-3/fish oil supplement	Wald ratio	1	-0.00123021	0.00227684	0.588979	0.884819	0.998771	0.994323	1.00324
CSPG3	Crumble intake	Wald ratio	1	-0.00499264	0.00921433	0.587933	0.884819	0.99502	0.977211	1.01315
CSPG3	Heel quantitative ultrasound index (QUI), manual entry	Wald ratio	1	-0.0214159	0.0397176	0.589745	0.884955	0.978812	0.905505	1.05805
CSPG3	Ever depressed for a whole week	Wald ratio	1	-0.0055723	0.0103973	0.592001	0.887324	0.994443	0.974383	1.01492
CSPG3	Number of self-reported non-cancer illnesses	Wald ratio	1	-0.00523742	0.00984176	0.594613	0.89022	0.994776	0.975771	1.01415
CSPG3	Sex of baby: Male	Wald ratio	1	-0.0179978	0.0338882	0.595353	0.890311	0.982163	0.919046	1.04961
CSPG3	Current employment status: Doing unpaid or voluntary work	Wald ratio	1	-0.00119317	0.00226558	0.598436	0.891868	0.998808	0.994382	1.00325
CSPG3	PCT where patients GP was registered: NORTH SOMERSET PCT	Wald ratio	1	0.000665718	0.00125953	0.597122	0.891868	1.00067	0.998199	1.00314
CSPG3	Type of meals eaten: Bought sandwiches	Wald ratio	1	0.00481439	0.00914055	0.598397	0.891868	1.00483	0.986984	1.02299
CSPG3	Operation code: bunion/hallus valgus surgery	Wald ratio	1	-0.000717276	0.00136521	0.599307	0.89215	0.999283	0.996613	1.00196
CSPG3	Number of other bread types with butter/margarine	Wald ratio	1	0.00666991	0.0127948	0.602159	0.894348	1.00669	0.981761	1.03226
CSPG3	Naan bread intake	Wald ratio	1	-0.00397891	0.00764685	0.602831	0.894348	0.996029	0.981212	1.01107
CSPG3	Number of baguettes with butter/margarine	Wald ratio	1	-0.00801112	0.0153583	0.601938	0.894348	0.992021	0.962604	1.02234
CSPG3	Operative procedures - secondary OPCS: Y53.1 Approach to organ under radiological control	Wald ratio	1	-0.000662882	0.00128245	0.605236	0.894479	0.999337	0.996829	1.00185
CSPG3	Non-cancer illness code, self-reported: depression	Wald ratio	1	-0.00144228	0.00278508	0.604557	0.894479	0.998559	0.993123	1.00402
CSPG3	Cappuccino intake	Wald ratio	1	0.00907964	0.0176867	0.607699	0.894479	1.00912	0.974738	1.04472
CSPG3	Frequency of strenuous sports in last 4 weeks	Wald ratio	1	0.0221868	0.0428552	0.604657	0.894479	1.02243	0.940062	1.11203
CSPG3	Treatment/medication code: multivitamins	Wald ratio	1	0.00106399	0.00206517	0.606409	0.894479	1.00106	0.997021	1.00512
CSPG3	Smoked cigarette or pipe within last hour	Wald ratio	1	-0.00669639	0.0130336	0.607406	0.894479	0.993326	0.968272	1.01903
CSPG3	Gas or solid-fuel cooking/heating: A gas fire that you use regularly in winter time	Wald ratio	1	0.00302496	0.00587224	0.606463	0.894479	1.00303	0.991551	1.01464
CSPG3	Operative procedures - secondary OPCS: Y82.3 Application of local anaesthetic NEC	Wald ratio	1	-0.000657391	0.00128432	0.608751	0.895021	0.999343	0.99683	1.00186
CSPG3	Treatment/medication code: seretide 50 evohaler	Wald ratio	1	0.000652767	0.0012879	0.612262	0.89516	1.00065	0.99813	1.00318
CSPG3	Frequency of tiredness / lethargy in last 2 weeks	Wald ratio	1	-0.005112	0.0100602	0.611356	0.89516	0.994901	0.975476	1.01471
CSPG3	Operation code: ear surgery	Wald ratio	1	0.000767018	0.00151057	0.611617	0.89516	1.00077	0.997809	1.00373
CSPG3	Exposure to tobacco smoke outside home	Wald ratio	1	0.00375515	0.00736991	0.610384	0.89516	1.00376	0.989367	1.01837
CSPG3	Duration of vigorous activity	Wald ratio	1	-0.00823567	0.0161892	0.610953	0.89516	0.991798	0.960822	1.02377
CSPG3	Diagnoses - secondary ICD10: Z86.7 Personal history of diseases of the circulatory system	Wald ratio	1	-0.000885333	0.00175683	0.614306	0.897146	0.999115	0.995681	1.00256
CSPG3	Reason for glasses/contact lenses: For 'astigmatism'	Wald ratio	1	0.000979445	0.00195198	0.615829	0.897622	1.00098	0.997158	1.00482
CSPG3	Lettuce intake	Wald ratio	1	0.0175513	0.035003	0.616073	0.897622	1.01771	0.950227	1.08998
CSPG3	Average monthly intake of other alcoholic drinks	Wald ratio	1	-0.012837	0.0256456	0.616687	0.897622	0.987245	0.938847	1.03814
CSPG3	Pancake intake	Wald ratio	1	0.00314621	0.00632036	0.618632	0.899454	1.00315	0.990801	1.01566
CSPG3	Round of numeric memory test	Wald ratio	1	-0.0151048	0.0307891	0.623717	0.899595	0.985009	0.927325	1.04628
CSPG3	Vitamin and/or mineral supplement use: Fish oil	Wald ratio	1	-0.00675158	0.0136603	0.62113	0.899595	0.993271	0.96703	1.02022
CSPG3	Diagnoses - secondary ICD10: F32.9 Depressive episode, unspecified	Wald ratio	1	-0.000659427	0.00133788	0.622089	0.899595	0.999341	0.996724	1.00196
CSPG3	Body fat percentage	Wald ratio	1	0.00437358	0.0089043	0.623302	0.899595	1.00438	0.987006	1.02207
CSPG3	Never eat eggs, dairy, wheat, sugar: Dairy products	Wald ratio	1	-0.000872355	0.00178077	0.624223	0.899595	0.999128	0.995647	1.00262
CSPG3	Yorkshire pudding intake	Wald ratio	1	0.0064873	0.0131693	0.62229	0.899595	1.00651	0.980861	1.03283
CSPG3	Long-standing illness, disability or infirmity	Wald ratio	1	0.00278635	0.00565842	0.622418	0.899595	1.00279	0.99173	1.01397
CSPG3	Year immigrated to UK (United Kingdom)	Wald ratio	1	0.0267011	0.0539958	0.620951	0.899595	1.02706	0.923919	1.14172
CSPG3	Added milk to espresso	Wald ratio	1	0.00228224	0.004738	0.630028	0.902956	1.00228	0.99302	1.01164
CSPG3	Treatment/medication code: aspirin	Wald ratio	1	-0.0019484	0.004039	0.629525	0.902956	0.998053	0.990184	1.00599
CSPG3	Blue cheese intake	Wald ratio	1	0.00409239	0.00859906	0.634137	0.902956	1.0041	0.987319	1.02117
CSPG3	Typical diet yesterday	Wald ratio	1	-0.00597276	0.0123728	0.629286	0.902956	0.994045	0.970229	1.01845
CSPG3	FI1 : numeric addition test	Wald ratio	1	-0.00242988	0.0050543	0.630691	0.902956	0.997573	0.987739	1.0075
CSPG3	Fractured bone site(s): Ankle	Wald ratio	1	0.000676227	0.00141542	0.632823	0.902956	1.00068	0.997904	1.00346
CSPG3	Treatment/medication code: cod liver oil capsule	Wald ratio	1	-0.00133908	0.00278455	0.630589	0.902956	0.998662	0.993226	1.00413
CSPG3	Reason for not eating or drinking normally: Other reason untypical diet	Wald ratio	1	-0.0046797	0.00983148	0.634081	0.902956	0.995331	0.976335	1.0147
CSPG3	Errors before selecting correct item in numeric path (trail #1)	Wald ratio	1	0.0221926	0.0457388	0.627533	0.902956	1.02244	0.934769	1.11833
CSPG3	Total sugars	Wald ratio	1	0.0150009	0.0314082	0.632927	0.902956	1.01511	0.954508	1.07957
CSPG3	Protein	Wald ratio	1	0.0148074	0.0309736	0.632604	0.902956	1.01492	0.955137	1.07844
CSPG3	Mouth/teeth dental problems: Bleeding gums	Wald ratio	1	0.0019159	0.00403806	0.635171	0.903446	1.00192	0.994019	1.00988
CSPG3	Invitation to physical activity study, acceptance	Wald ratio	1	0.00407833	0.00863015	0.636521	0.904385	1.00409	0.987245	1.02122
CSPG3	Frequency of heavy DIY in last 4 weeks	Wald ratio	1	-0.010339	0.0225784	0.647014	0.905261	0.989714	0.946871	1.0345
CSPG3	Fractured bone site(s): Arm	Wald ratio	1	0.000526512	0.00121004	0.663475	0.905261	1.00053	0.998157	1.0029
CSPG3	Illnesses of father: Severe depression	Wald ratio	1	0.00107364	0.00248599	0.665832	0.905261	1.00107	0.996208	1.00596
CSPG3	Cereal bar intake	Wald ratio	1	0.0104985	0.0235845	0.656216	0.905261	1.01055	0.964904	1.05836
CSPG3	Heel Broadband ultrasound attenuation (BUA), manual entry	Wald ratio	1	-0.0177574	0.0390152	0.649007	0.905261	0.982399	0.910076	1.06047
CSPG3	Diagnoses - secondary ICD10: K57.3 Diverticular disease of large intestine without perforation or abscess	Wald ratio	1	0.000682533	0.00147656	0.643905	0.905261	1.00068	0.997791	1.00358
CSPG3	How are people in household related to participant: Mother and/or father	Wald ratio	1	-0.00075243	0.00160667	0.639558	0.905261	0.999248	0.996106	1.0024
CSPG3	Age when last used oral contraceptive pill	Wald ratio	1	0.00830085	0.0192407	0.666161	0.905261	1.00834	0.971017	1.04709
CSPG3	Treatment/medication code: chondroitin product	Wald ratio	1	0.000581915	0.00134182	0.664523	0.905261	1.00058	0.997954	1.00322
CSPG3	Scotch egg intake	Wald ratio	1	-0.00138478	0.00309724	0.654802	0.905261	0.998616	0.992572	1.0047
CSPG3	Treatment/medication code: doxazosin	Wald ratio	1	0.000548167	0.00125933	0.663356	0.905261	1.00055	0.998082	1.00302
CSPG3	Instant coffee intake	Wald ratio	1	0.0295596	0.0632027	0.640002	0.905261	1.03	0.909994	1.16583
CSPG3	Cascot confidence score	Wald ratio	1	0.0316658	0.0725079	0.662313	0.905261	1.03217	0.895431	1.1898
CSPG3	Types of spread used on bread/crackers: Normal fat butter on bread/crackers	Wald ratio	1	-0.004301	0.00995697	0.665771	0.905261	0.995708	0.976465	1.01533
CSPG3	Spirits intake	Wald ratio	1	-0.0106806	0.024463	0.662401	0.905261	0.989376	0.943057	1.03797
CSPG3	Vitamin and mineral supplements: Vitamin A	Wald ratio	1	-0.000742685	0.0016521	0.653042	0.905261	0.999258	0.996027	1.0025
CSPG3	Homemade soup intake	Wald ratio	1	-0.007598	0.0168443	0.651937	0.905261	0.992431	0.960201	1.02574
CSPG3	Chest pain or discomfort	Wald ratio	1	-0.00197514	0.00440073	0.65356	0.905261	0.998027	0.989455	1.00667
CSPG3	Cherry intake	Wald ratio	1	0.00517361	0.0110348	0.639179	0.905261	1.00519	0.98368	1.02716
CSPG3	Operative procedures - secondary OPCS: Y80.9 Unspecified general anaesthetic	Wald ratio	1	0.000572182	0.00126215	0.650305	0.905261	1.00057	0.9981	1.00305
CSPG3	Lobster/crab intake	Wald ratio	1	-0.00161363	0.00351273	0.645971	0.905261	0.998388	0.991537	1.00529
CSPG3	Maximum digits remembered correctly	Wald ratio	1	-0.0279474	0.0638036	0.661371	0.905261	0.97244	0.858128	1.10198
CSPG3	Sources of admission to hospital (recoded): Usual Place of residence: Living with relatives	Wald ratio	1	0.000852682	0.00182634	0.640585	0.905261	1.00085	0.997277	1.00444
CSPG3	Pain type(s) experienced in last month: Headache	Wald ratio	1	0.00207214	0.00478927	0.66526	0.905261	1.00207	0.992712	1.01153
CSPG3	Illnesses of mother: Lung cancer	Wald ratio	1	-0.00108012	0.00249912	0.665596	0.905261	0.99892	0.994039	1.00383
CSPG3	Operation code: foot surgery	Wald ratio	1	-0.000765767	0.00165911	0.644402	0.905261	0.999235	0.99599	1.00249
CSPG3	Quorn intake	Wald ratio	1	0.00348576	0.00751382	0.64271	0.905261	1.00349	0.988822	1.01838
CSPG3	Leg pain on walking : effect of standing still	Wald ratio	1	-0.0106188	0.0235434	0.651968	0.905261	0.989437	0.944817	1.03616
CSPG3	Salted nuts intake	Wald ratio	1	0.0040203	0.00927979	0.664846	0.905261	1.00403	0.985932	1.02246
CSPG3	3mm strong meridian (right)	Wald ratio	1	-0.0111189	0.024778	0.653618	0.905261	0.988943	0.942062	1.03816
CSPG3	White fish intake	Wald ratio	1	0.00599497	0.0135417	0.657979	0.905261	1.00601	0.979663	1.03307
CSPG3	Other fish intake	Wald ratio	1	0.00327355	0.00718945	0.648875	0.905261	1.00328	0.989241	1.01752
CSPG3	PCT responsible for patient data: OXFORDSHIRE PCT	Wald ratio	1	0.000613748	0.0013872	0.658172	0.905261	1.00061	0.997897	1.00334
CSPG3	Type of fat/oil used in cooking: Polyunsaturated margarine	Wald ratio	1	0.00380379	0.008736	0.663261	0.905261	1.00381	0.98677	1.02115
CSPG3	Main speciality of consultant (recoded): Ear, nose and throat (ENT)	Wald ratio	1	0.00108881	0.00252166	0.665899	0.905261	1.00109	0.996154	1.00605
CSPG3	Frequency of solarium/sunlamp use	Wald ratio	1	-0.00198301	0.00434861	0.648383	0.905261	0.998019	0.989549	1.00656
CSPG3	Treatment speciality of consultant (recoded): Obstetrics	Wald ratio	1	-0.000850445	0.00191799	0.657473	0.905261	0.99915	0.995401	1.00291
CSPG3	Mineral and other dietary supplements: Fish oil (including cod liver oil)	Wald ratio	1	-0.00253115	0.00557527	0.649832	0.905261	0.997472	0.986631	1.00843
CSPG3	Chocolate-covered biscuits intake	Wald ratio	1	0.013704	0.0299665	0.647449	0.905261	1.0138	0.955968	1.07513
CSPG3	Heating type(s) in home: Gas central heating	Wald ratio	1	0.00261923	0.00566945	0.644089	0.905261	1.00262	0.991543	1.01383
CSPG3	Sweet pepper intake	Wald ratio	1	0.0115657	0.0257995	0.653942	0.905261	1.01163	0.961749	1.0641
CSPG3	Type of fat/oil used in cooking: Butter	Wald ratio	1	-0.004897	0.0107206	0.647825	0.905261	0.995115	0.974423	1.01625
CSPG3	Inverse distance to the nearest road	Wald ratio	1	0.00503052	0.0121177	0.678041	0.905596	1.00504	0.981454	1.0292
CSPG3	Operation code: knee replacement/revision	Wald ratio	1	0.000538667	0.00131699	0.682529	0.905596	1.00054	0.997959	1.00312
CSPG3	Oatcakes intake	Wald ratio	1	0.00887312	0.0218166	0.684218	0.905596	1.00891	0.96668	1.05299
CSPG3	Operative procedures - main OPCS: U05.1 Computed tomography of head	Wald ratio	1	0.000506394	0.00126304	0.68847	0.905596	1.00051	0.998033	1.00299
CSPG3	Gas or solid-fuel cooking/heating: An open solid fuel fire that you use regularly in winter time	Wald ratio	1	-0.00141281	0.00340194	0.677926	0.905596	0.998588	0.991952	1.00527
CSPG3	Treatment/medication code: multivitamin+mineral preparations	Wald ratio	1	-0.000591415	0.00139154	0.670832	0.905596	0.999409	0.996687	1.00214
CSPG3	Age at bilateral oophorectomy (both ovaries removed)	Wald ratio	1	0.0233445	0.0584636	0.689672	0.905596	1.02362	0.912795	1.1479
CSPG3	3mm regularity index (left)	Wald ratio	1	0.0111036	0.0264615	0.674767	0.905596	1.01117	0.960059	1.06499
CSPG3	Non-cancer illness code, self-reported: hypothyroidism/myxoedema	Wald ratio	1	0.00109726	0.0025532	0.667371	0.905596	1.0011	0.996101	1.00612
CSPG3	Operative procedures - main OPCS: W90.3 Injection of therapeutic substance into joint	Wald ratio	1	-0.000499152	0.0012442	0.688286	0.905596	0.999501	0.997067	1.00194
CSPG3	Number in household	Wald ratio	1	0.00343915	0.00848164	0.685123	0.905596	1.00345	0.986902	1.02027
CSPG3	Suffer from 'nerves'	Wald ratio	1	0.00209644	0.00499127	0.67447	0.905596	1.0021	0.992343	1.01195
CSPG3	Other grain intake	Wald ratio	1	0.00160605	0.00401755	0.689335	0.905596	1.00161	0.993751	1.00953
CSPG3	Potassium	Wald ratio	1	0.0132201	0.0312585	0.672348	0.905596	1.01331	0.953089	1.07733
CSPG3	Operation code: shoulder surgery	Wald ratio	1	0.000605603	0.00145514	0.677277	0.905596	1.00061	0.997756	1.00346
CSPG3	Daytime dozing / sleeping (narcolepsy)	Wald ratio	1	-0.00252682	0.00593988	0.670546	0.905596	0.997476	0.985931	1.00916
CSPG3	Other alcohol intake	Wald ratio	1	-0.00358052	0.00867397	0.679762	0.905596	0.996426	0.979629	1.01351
CSPG3	Main speciality of consultant (recoded): Neurosurgery	Wald ratio	1	-0.000544745	0.00133889	0.684109	0.905596	0.999455	0.996836	1.00208
CSPG3	Salad / raw vegetable intake	Wald ratio	1	0.00339382	0.00820882	0.679287	0.905596	1.0034	0.987385	1.01967
CSPG3	Sources of admission to hospital (recoded): Usual Place of residence	Wald ratio	1	-0.00224463	0.005626	0.689912	0.905596	0.997758	0.986816	1.00882
CSPG3	Length of menstrual cycle	Wald ratio	1	0.0143505	0.0354994	0.686031	0.905596	1.01445	0.946269	1.08755
CSPG3	Stomach/abdominal pain for 3+ months	Wald ratio	1	0.00876315	0.0205102	0.669191	0.905596	1.0088	0.969052	1.05018
CSPG3	Weekly usage of mobile phone in last 3 months	Wald ratio	1	0.00706382	0.0169585	0.677018	0.905596	1.00709	0.974165	1.04113
CSPG3	PCT where patients GP was registered: OXFORDSHIRE PCT	Wald ratio	1	0.000566445	0.00137785	0.680992	0.905596	1.00057	0.997868	1.00327
CSPG3	Average monthly red wine intake	Wald ratio	1	-0.0155284	0.0371018	0.675557	0.905596	0.984592	0.915534	1.05886
CSPG3	Was blood sampling attempted	Wald ratio	1	3.32348e-05	8.26191e-05	0.687488	0.905596	1.00003	0.999871	1.0002
CSPG3	Ever had bowel cancer screening	Wald ratio	1	0.00226579	0.00564206	0.687986	0.905596	1.00227	0.991246	1.01341
CSPG3	Frequency of depressed mood in last 2 weeks	Wald ratio	1	0.00318558	0.00748058	0.67022	0.905596	1.00319	0.988589	1.01801
CSPG3	Able to confide	Wald ratio	1	0.00937009	0.0227503	0.680438	0.905596	1.00941	0.965392	1.05544
CSPG3	Treatment/medication code: garlic product	Wald ratio	1	0.000554115	0.00137274	0.686466	0.905596	1.00055	0.997866	1.00325
CSPG3	Vitamin and mineral supplements: Vitamin C	Wald ratio	1	0.00135637	0.00338124	0.688313	0.905596	1.00136	0.994743	1.00802
CSPG3	Type of fat/oil used in cooking: Cooking fat unknown	Wald ratio	1	-0.00499418	0.0121738	0.681629	0.905596	0.995018	0.971558	1.01905
CSPG3	Ever unenthusiastic/disinterested for a whole week	Wald ratio	1	0.00417961	0.0102249	0.682712	0.905596	1.00419	0.984264	1.02452
CSPG3	Operation code: inguinal hernia repair	Wald ratio	1	0.000608609	0.00141919	0.668038	0.905596	1.00061	0.997829	1.0034
CSPG3	Type of fat/oil used in cooking: Olive oil	Wald ratio	1	0.00606818	0.0152928	0.691514	0.90679	1.00609	0.976378	1.0367
CSPG3	Illnesses of mother: Severe depression	Wald ratio	1	0.00123129	0.00313261	0.694279	0.909505	1.00123	0.995103	1.0074
CSPG3	Cheesecake intake	Wald ratio	1	-0.00314576	0.00894239	0.725003	0.909768	0.996859	0.979539	1.01449
CSPG3	Maximum heart rate during fitness test	Wald ratio	1	-0.0112297	0.0301563	0.709608	0.909768	0.988833	0.932081	1.04904
CSPG3	Chocolate-covered raisin intake	Wald ratio	1	-0.00329506	0.00865864	0.703536	0.909768	0.99671	0.979938	1.01377
CSPG3	Ever had hysterectomy (womb removed)	Wald ratio	1	0.00170644	0.00475739	0.719825	0.909768	1.00171	0.992411	1.01109
CSPG3	Types of spread used on bread/crackers: Butter on bread/crackers	Wald ratio	1	0.00534782	0.013763	0.697597	0.909768	1.00536	0.978605	1.03285
CSPG3	Non-cancer illness code, self-reported: psoriasis	Wald ratio	1	-0.000478276	0.0012748	0.707529	0.909768	0.999522	0.997028	1.00202
CSPG3	Beetroot intake	Wald ratio	1	-0.00733594	0.0195265	0.707146	0.909768	0.992691	0.955417	1.03142
CSPG3	Diagnoses - secondary ICD10: Z53.8 Procedure not carried out for other reasons	Wald ratio	1	-0.0006561	0.00182199	0.718771	0.909768	0.999344	0.995782	1.00292
CSPG3	Sushi intake	Wald ratio	1	-0.00145543	0.00411161	0.723354	0.909768	0.998546	0.990531	1.00663
CSPG3	Operation code: appendicectomy	Wald ratio	1	0.00138851	0.003888	0.720997	0.909768	1.00139	0.993787	1.00905
CSPG3	Baked bean intake	Wald ratio	1	0.00877785	0.0238928	0.713332	0.909768	1.00882	0.962663	1.05718
CSPG3	Sausage intake	Wald ratio	1	-0.00898615	0.0252599	0.722029	0.909768	0.991054	0.943182	1.04136
CSPG3	6mm asymmetry angle (left)	Wald ratio	1	0.0131648	0.0362094	0.716177	0.909768	1.01325	0.943833	1.08778
CSPG3	Operation code: coronary angioplasty (ptca) +/- stent	Wald ratio	1	-0.000463933	0.00121549	0.702697	0.909768	0.999536	0.997158	1.00192
CSPG3	3mm cylindrical power angle (right)	Wald ratio	1	-0.009936	0.0265072	0.707778	0.909768	0.990113	0.939986	1.04291
CSPG3	Signal-to-noise-ratio (SNR) of triplet (right)	Wald ratio	1	-0.00771152	0.0208314	0.711243	0.909768	0.992318	0.952618	1.03367
CSPG3	Soft cheese intake	Wald ratio	1	-0.00398791	0.0108202	0.712455	0.909768	0.99602	0.975119	1.01737
CSPG3	Fed-up feelings	Wald ratio	1	-0.00224411	0.00591876	0.704575	0.909768	0.997758	0.986251	1.0094
CSPG3	Berry intake	Wald ratio	1	-0.00918433	0.0258028	0.721883	0.909768	0.990858	0.941993	1.04226
CSPG3	Soup consumers	Wald ratio	1	0.00384876	0.0109582	0.725422	0.909768	1.00386	0.982525	1.02565
CSPG3	Able to walk or cycle unaided for 10 minutes	Wald ratio	1	0.00464655	0.0120607	0.700042	0.909768	1.00466	0.981187	1.02869
CSPG3	Main speciality of consultant (recoded): Urology	Wald ratio	1	-0.00119508	0.00331233	0.718251	0.909768	0.998806	0.992342	1.00531
CSPG3	Doughnut intake	Wald ratio	1	-0.00255308	0.0070333	0.716606	0.909768	0.99745	0.983794	1.0113
CSPG3	Exposure to tobacco smoke at home	Wald ratio	1	-0.00173703	0.00491479	0.723767	0.909768	0.998264	0.988694	1.00793
CSPG3	Salted peanuts intake	Wald ratio	1	0.00461776	0.0130709	0.723875	0.909768	1.00463	0.979218	1.0307
CSPG3	Distance between home and job workplace	Wald ratio	1	-0.00620142	0.0171374	0.717452	0.909768	0.993818	0.960991	1.02777
CSPG3	Operative procedures - main OPCS: Q18.9 Unspecified diagnostic endoscopic examination of uterus	Wald ratio	1	0.000516291	0.00138108	0.708529	0.909768	1.00052	0.997812	1.00323
CSPG3	Size of red wine glass drunk: medium (175ml)	Wald ratio	1	0.00365509	0.00951373	0.700837	0.909768	1.00366	0.98512	1.02255
CSPG3	Traffic intensity on the nearest major road	Wald ratio	1	0.00460761	0.0121024	0.703413	0.909768	1.00462	0.981068	1.02873
CSPG3	Operation code: dilatation and curettage/d+c	Wald ratio	1	-0.00104845	0.00269646	0.697405	0.909768	0.998952	0.993686	1.00425
CSPG3	Mixed vegetable intake	Wald ratio	1	0.0108695	0.0309839	0.725731	0.909768	1.01093	0.951364	1.07422
CSPG3	Operative procedures - main OPCS: G45.9 Unspecified diagnostic fibreoptic endoscopic examination of upper gastrointestinal tract	Wald ratio	1	-0.000988042	0.00273924	0.718324	0.909768	0.999012	0.993663	1.00439
CSPG3	Impedance of whole body	Wald ratio	1	0.0031423	0.00874661	0.719401	0.909768	1.00315	0.986097	1.02049
CSPG3	Values entered	Wald ratio	1	0.00858585	0.0242733	0.723552	0.909768	1.00862	0.96176	1.05777
CSPG3	Chocolate biscuits intake	Wald ratio	1	0.0148618	0.0388964	0.702396	0.909768	1.01497	0.94047	1.09538
CSPG3	Main speciality of consultant (recoded): Oral surgery	Wald ratio	1	-0.000691045	0.00188573	0.714021	0.909768	0.999309	0.995623	1.00301
CSPG3	Treatment/medication code: levothyroxine sodium	Wald ratio	1	-0.000868485	0.00235328	0.712088	0.909768	0.999132	0.994534	1.00375
CSPG3	Types of spreads/sauces consumed: Mayonnaise	Wald ratio	1	0.00316921	0.00880503	0.718898	0.909768	1.00317	0.98601	1.02064
CSPG3	Relative age voice broke	Wald ratio	1	0.00222107	0.00587927	0.705595	0.909768	1.00222	0.990741	1.01384
CSPG3	Other egg intake	Wald ratio	1	0.00249191	0.00682394	0.714983	0.909768	1.0025	0.989176	1.01599
CSPG3	Number of measurements made	Wald ratio	1	-0.00210193	0.00551433	0.703073	0.909768	0.9979	0.987173	1.00874
CSPG3	Banana intake	Wald ratio	1	0.0122828	0.0340682	0.718446	0.909768	1.01236	0.946967	1.08227
CSPG3	Main speciality of consultant (recoded): Anaesthetics	Wald ratio	1	-0.000467361	0.00130058	0.719334	0.909768	0.999533	0.996988	1.00208
CSPG3	Diagnoses - secondary ICD10: Z92.1 Personal history of long-term (current) use of anticoagulants	Wald ratio	1	-0.000452139	0.00126833	0.721479	0.909768	0.999548	0.997066	1.00204
CSPG3	Methods of admission to hospital (recoded): Elective admission: Planned	Wald ratio	1	0.00151901	0.00416897	0.715588	0.909768	1.00152	0.99337	1.00974
CSPG3	Sweets intake	Wald ratio	1	0.00786724	0.0229564	0.731821	0.910433	1.0079	0.963554	1.05428
CSPG3	Mushroom intake	Wald ratio	1	-0.00928215	0.027069	0.731668	0.910433	0.990761	0.939566	1.04475
CSPG3	Leisure/social activities: Adult education class	Wald ratio	1	0.00106527	0.00309518	0.730718	0.910433	1.00107	0.995011	1.00716
CSPG3	Operation code: caesarean section / caesarian section	Wald ratio	1	-0.000894803	0.00257641	0.728361	0.910433	0.999106	0.994073	1.00416
CSPG3	6mm asymmetry angle (right)	Wald ratio	1	-0.0121309	0.0352991	0.731101	0.910433	0.987942	0.921901	1.05871
CSPG3	Number of unsuccessful stop-smoking attempts	Wald ratio	1	-0.00686594	0.019785	0.72857	0.910433	0.993158	0.955382	1.03243
CSPG3	Diagnoses - main ICD10: M17.9 Gonarthrosis, unspecified	Wald ratio	1	-0.000485455	0.00141023	0.730668	0.910433	0.999515	0.996756	1.00228
CSPG3	Leg fat mass (right)	Wald ratio	1	-0.00320509	0.00925812	0.729198	0.910433	0.9968	0.978875	1.01505
CSPG3	Number of correct matches in round	Wald ratio	1	0.00252968	0.00742288	0.733258	0.911355	1.00253	0.988053	1.01723
CSPG3	Diagnoses - main ICD10: R19.4 Change in bowel habit	Wald ratio	1	-0.000439842	0.00130292	0.735678	0.912246	0.99956	0.997011	1.00212
CSPG3	3mm asymmetry angle (left)	Wald ratio	1	-0.00908164	0.026799	0.7347	0.912246	0.990959	0.940252	1.0444
CSPG3	Main speciality of consultant (recoded): Cardiology	Wald ratio	1	-0.000904358	0.00268299	0.736064	0.912246	0.999096	0.993856	1.00436
CSPG3	Qualifications: NVQ or HND or HNC or equivalent	Wald ratio	1	0.00153982	0.00465373	0.740736	0.913466	1.00154	0.992447	1.01072
CSPG3	Folate	Wald ratio	1	-0.0103191	0.0313367	0.74193	0.913466	0.989734	0.930774	1.05243
CSPG3	Cake intake	Wald ratio	1	-0.00716564	0.0217042	0.741287	0.913466	0.99286	0.951509	1.03601
CSPG3	Illnesses of father: None of the above (group 2)	Wald ratio	1	0.00183476	0.0055603	0.741418	0.913466	1.00184	0.990978	1.01281
CSPG3	Olives intake	Wald ratio	1	0.00336997	0.0102142	0.741453	0.913466	1.00338	0.983488	1.02367
CSPG3	Happiness	Wald ratio	1	0.00488824	0.0146592	0.738789	0.913466	1.0049	0.976438	1.03419
CSPG3	Frequency of friend/family visits	Wald ratio	1	0.00443815	0.0133474	0.739503	0.913466	1.00445	0.978512	1.03107
CSPG3	Main speciality of consultant (recoded): Plastic surgery	Wald ratio	1	0.000774188	0.00238815	0.745803	0.915653	1.00077	0.996101	1.00547
CSPG3	Chest pain felt during physical activity	Wald ratio	1	0.00392039	0.0120268	0.744445	0.915653	1.00393	0.98054	1.02787
CSPG3	Operative procedures - secondary OPCS: Z27.2 Stomach	Wald ratio	1	0.000832439	0.00256242	0.745283	0.915653	1.00083	0.995819	1.00587
CSPG3	Operative procedures - secondary OPCS: Q18.9 Unspecified diagnostic endoscopic examination of uterus	Wald ratio	1	-0.000427082	0.00132142	0.746544	0.915705	0.999573	0.996987	1.00217
CSPG3	Reproduciblity of spirometry measurement using ERS/ATS criteria	Wald ratio	1	0.00177835	0.00554261	0.748324	0.916172	1.00178	0.990956	1.01272
CSPG3	Food weight	Wald ratio	1	0.0100598	0.0313236	0.748093	0.916172	1.01011	0.949961	1.07407
CSPG3	Treatment/medication code: amlodipine	Wald ratio	1	-0.00074767	0.00235402	0.750778	0.916607	0.999253	0.994653	1.00387
CSPG3	Type of sliced bread eaten: mixed	Wald ratio	1	0.00408006	0.0127931	0.749783	0.916607	1.00409	0.979224	1.02958
CSPG3	3mm weak meridian angle (right)	Wald ratio	1	-0.00842109	0.0265021	0.750673	0.916607	0.991614	0.941421	1.04448
CSPG3	Operative procedures - main OPCS: G45.1 Fibreoptic endoscopic examination of upper gastrointestinal tract and biopsy of lesion of upper gastrointestinal tract	Wald ratio	1	0.00106407	0.00336497	0.751835	0.917043	1.00106	0.994484	1.00769
CSPG3	Yogurt intake	Wald ratio	1	0.00962209	0.0306494	0.753566	0.918075	1.00967	0.950801	1.07218
CSPG3	Likelihood of resuming smoking	Wald ratio	1	-0.00297446	0.00949518	0.754083	0.918075	0.99703	0.978646	1.01576
CSPG3	Sleep duration	Wald ratio	1	0.00286844	0.00922185	0.755764	0.919267	1.00287	0.984909	1.02116
CSPG3	Diagnoses - secondary ICD10: Z51.1 Chemotherapy session for neoplasm	Wald ratio	1	0.000470045	0.00153401	0.759288	0.920738	1.00047	0.997467	1.00348
CSPG3	Oat crunch intake	Wald ratio	1	0.00308064	0.0100294	0.758722	0.920738	1.00309	0.98356	1.023
CSPG3	Mango intake	Wald ratio	1	0.00244098	0.00798321	0.759785	0.920738	1.00244	0.986881	1.01825
CSPG3	Diagnoses - secondary ICD10: K29.7 Gastritis, unspecified	Wald ratio	1	-0.000406582	0.00132401	0.758779	0.920738	0.999594	0.997003	1.00219
CSPG3	Leg pain on walking	Wald ratio	1	-0.00264581	0.0086797	0.760497	0.92075	0.997358	0.980534	1.01447
CSPG3	Attendance/disability/mobility allowance: None of the above	Wald ratio	1	0.000853821	0.00282645	0.76259	0.922287	1.00085	0.995325	1.00641
CSPG3	Non-cancer illness code, self-reported: glaucoma	Wald ratio	1	-0.000363494	0.00120636	0.763175	0.922287	0.999637	0.997276	1.002
CSPG3	Treatment/medication code: perindopril	Wald ratio	1	-0.000426103	0.00142203	0.764448	0.922974	0.999574	0.996792	1.00236
CSPG3	Type of meals eaten: Restaurant meals	Wald ratio	1	0.00343158	0.0114961	0.765323	0.923179	1.00344	0.98108	1.0263
CSPG3	Job involves shift work	Wald ratio	1	-0.00388424	0.0132929	0.770131	0.924898	0.996123	0.970505	1.02242
CSPG3	Age of stopping smoking	Wald ratio	1	-0.0115355	0.0392288	0.768713	0.924898	0.988531	0.915373	1.06754
CSPG3	Treatment/medication code: tramadol	Wald ratio	1	0.000368388	0.00125189	0.768555	0.924898	1.00037	0.997917	1.00283
CSPG3	Attendance/disability/mobility allowance: Blue badge	Wald ratio	1	-0.000652676	0.0022351	0.770277	0.924898	0.999348	0.994979	1.00374
CSPG3	Close to major road	Wald ratio	1	0.000901064	0.00307503	0.769502	0.924898	1.0009	0.994887	1.00695
CSPG3	Non-cancer illness code, self-reported: deep venous thrombosis (dvt)	Wald ratio	1	0.000486027	0.00167678	0.771925	0.925272	1.00049	0.997203	1.00378
CSPG3	Other meat intake	Wald ratio	1	-0.00216832	0.00757979	0.774827	0.925272	0.997834	0.983119	1.01277
CSPG3	Main speciality of consultant (recoded): Respiratory medicine	Wald ratio	1	-0.000439694	0.00153301	0.774252	0.925272	0.99956	0.996562	1.00257
CSPG3	Operative procedures - main OPCS: K63.4 Coronary arteriography using two catheters	Wald ratio	1	-0.000351312	0.00122788	0.774791	0.925272	0.999649	0.997246	1.00206
CSPG3	Invitation to complete online 24-hour recall dietary questionnaire, acceptance	Wald ratio	1	0.00206667	0.00718973	0.77377	0.925272	1.00207	0.988047	1.01629
CSPG3	Length of mobile phone use	Wald ratio	1	-0.00469736	0.0163843	0.774343	0.925272	0.995314	0.963859	1.0278
CSPG3	Number of incorrect matches in round	Wald ratio	1	0.00662306	0.0242913	0.785121	0.926585	1.00665	0.959841	1.05573
CSPG3	Body mass index (BMI)	Wald ratio	1	-0.00318439	0.0115079	0.782	0.926585	0.996821	0.974589	1.01956
CSPG3	Neuroticism score	Wald ratio	1	0.0117842	0.0426827	0.782481	0.926585	1.01185	0.930648	1.10015
CSPG3	Illness, injury, bereavement, stress in last 2 years: Financial difficulties	Wald ratio	1	0.00107567	0.00384958	0.779918	0.926585	1.00108	0.993551	1.00866
CSPG3	Time to answer	Wald ratio	1	-0.00561715	0.0204904	0.78398	0.926585	0.994399	0.955254	1.03515
CSPG3	Mashed potato intake	Wald ratio	1	-0.00756736	0.0277148	0.784819	0.926585	0.992461	0.939988	1.04786
CSPG3	Main speciality of consultant (recoded): Dermatology	Wald ratio	1	-0.000451182	0.00164046	0.78329	0.926585	0.999549	0.99634	1.00277
CSPG3	Fruit consumers	Wald ratio	1	0.00345448	0.0123713	0.780065	0.926585	1.00346	0.979421	1.02809
CSPG3	Type of yogurt eaten: Low fat yogurt consumers	Wald ratio	1	0.0037173	0.0135296	0.783505	0.926585	1.00372	0.977457	1.0307
CSPG3	Avocado intake	Wald ratio	1	0.00356785	0.0127921	0.780314	0.926585	1.00357	0.978725	1.02905
CSPG3	Main speciality of consultant (recoded): Accident and emergency (A&E)	Wald ratio	1	0.000621791	0.00223125	0.780495	0.926585	1.00062	0.996256	1.00501
CSPG3	Number of oatcakes with butter/margarine	Wald ratio	1	-0.00267318	0.00972173	0.783339	0.926585	0.99733	0.978507	1.01652
CSPG3	Operative procedures - secondary OPCS: Z94.1 Bilateral operation	Wald ratio	1	0.00067987	0.00242058	0.778809	0.926585	1.00068	0.995944	1.00544
CSPG3	Age asthma diagnosed	Wald ratio	1	0.0102502	0.0378694	0.786643	0.927545	1.0103	0.93803	1.08814
CSPG3	Number of vehicles in household	Wald ratio	1	-0.00278107	0.0103497	0.788153	0.92849	0.997223	0.977197	1.01766
CSPG3	Non-cancer illness code, self-reported: unclassifiable	Wald ratio	1	0.000632294	0.00236834	0.789486	0.928531	1.00063	0.995998	1.00529
CSPG3	Non-cancer illness code, self-reported: migraine	Wald ratio	1	0.000538176	0.00201698	0.789606	0.928531	1.00054	0.996591	1.0045
CSPG3	Ever stopped smoking for 6+ months	Wald ratio	1	-0.00317742	0.0119768	0.790779	0.929077	0.996828	0.9737	1.0205
CSPG3	Operation code: mastectomy	Wald ratio	1	0.000315488	0.00120139	0.792857	0.930684	1.00032	0.997963	1.00267
CSPG3	Added milk to instant coffee	Wald ratio	1	-0.00820052	0.03141	0.794031	0.931227	0.991833	0.932614	1.05481
CSPG3	Ever taken oral contraceptive pill	Wald ratio	1	-0.00162517	0.00625885	0.795127	0.931678	0.998376	0.986204	1.0107
CSPG3	Diagnoses - secondary ICD10: Z72.0 Tobacco use	Wald ratio	1	0.000512597	0.00200489	0.798203	0.934359	1.00051	0.996589	1.00445
CSPG3	Years since last cervical smear test	Wald ratio	1	0.00367633	0.0144256	0.798841	0.934359	1.00368	0.975702	1.03247
CSPG3	Omelette intake	Wald ratio	1	0.00386736	0.0152665	0.800018	0.934901	1.00387	0.974281	1.03437
CSPG3	Operative procedures - main OPCS: R24.9 All normal delivery	Wald ratio	1	-0.00038457	0.00154527	0.803463	0.935217	0.999616	0.996593	1.00265
CSPG3	Diagnoses - secondary ICD10: K52.9 Non-infective gastro-enteritis and colitis, unspecified	Wald ratio	1	-0.000329858	0.00132222	0.802995	0.935217	0.99967	0.997083	1.00226
CSPG3	Vitamin B6	Wald ratio	1	-0.00773494	0.0313724	0.805255	0.935217	0.992295	0.933117	1.05523
CSPG3	Number of crackers/crispbreads with butter/margarine	Wald ratio	1	0.00644755	0.0261145	0.804989	0.935217	1.00647	0.956249	1.05933
CSPG3	Hot chocolate intake	Wald ratio	1	0.00322242	0.0130497	0.804959	0.935217	1.00323	0.977893	1.02922
CSPG3	Current tobacco smoking	Wald ratio	1	0.00161774	0.00656252	0.805286	0.935217	1.00162	0.988818	1.01459
CSPG3	Never eat eggs, dairy, wheat, sugar: Eggs or foods containing eggs	Wald ratio	1	0.000477315	0.00191838	0.803507	0.935217	1.00048	0.996723	1.00425
CSPG3	Number of full brothers	Wald ratio	1	0.0022996	0.00942327	0.807204	0.936614	1.0023	0.98396	1.02099
CSPG3	Sweet potato intake	Wald ratio	1	0.00251117	0.0103485	0.80827	0.937021	1.00251	0.982385	1.02306
CSPG3	Number of trend entries	Wald ratio	1	-0.00699073	0.0292738	0.811257	0.939021	0.993034	0.93766	1.05168
CSPG3	Time spent outdoors in winter	Wald ratio	1	-0.00181948	0.00762618	0.811429	0.939021	0.998182	0.983373	1.01321
CSPG3	Cancer code, self-reported: breast cancer	Wald ratio	1	0.000410994	0.00175175	0.814504	0.939404	1.00041	0.996982	1.00385
CSPG3	Part of a multiple birth	Wald ratio	1	0.000427982	0.00181066	0.813147	0.939404	1.00043	0.996884	1.00398
CSPG3	Illnesses of mother: Breast cancer	Wald ratio	1	-0.000810088	0.00345512	0.814628	0.939404	0.99919	0.992447	1.00598
CSPG3	Sweet biscuits intake	Wald ratio	1	0.0126051	0.0536245	0.814161	0.939404	1.01268	0.91165	1.12492
CSPG3	Baguette intake	Wald ratio	1	-0.00478106	0.0206946	0.817292	0.940819	0.99523	0.95567	1.03643
CSPG3	Milk intake	Wald ratio	1	0.00333197	0.0144031	0.817053	0.940819	1.00334	0.975409	1.03207
CSPG3	Mineral and other dietary supplements: Selenium	Wald ratio	1	0.000421152	0.00183632	0.818601	0.941457	1.00042	0.996827	1.00403
CSPG3	Operative procedures - secondary OPCS: Y50.8 Other specified approach through abdominal cavity	Wald ratio	1	0.000346964	0.00151866	0.819283	0.941457	1.00035	0.997374	1.00333
CSPG3	Vascular/heart problems diagnosed by doctor: Stroke	Wald ratio	1	-0.000333245	0.00147089	0.820766	0.942334	0.999667	0.996789	1.00255
CSPG3	Onion intake	Wald ratio	1	0.00690803	0.0309297	0.823266	0.942726	1.00693	0.947703	1.06986
CSPG3	Chocolate sweet intake	Wald ratio	1	0.00441321	0.0196721	0.822493	0.942726	1.00442	0.966432	1.04391
CSPG3	Pulse rate (during blood-pressure measurement)	Wald ratio	1	0.00931245	0.0415964	0.822853	0.942726	1.00936	0.93033	1.0951
CSPG3	Operative procedures - secondary OPCS: Z27.6 Ileum	Wald ratio	1	0.000266988	0.00120409	0.824521	0.94308	1.00027	0.997909	1.00263
CSPG3	Facial ageing	Wald ratio	1	0.00135049	0.00610806	0.825015	0.94308	1.00135	0.989435	1.01341
CSPG3	Mineral and other dietary supplements: None of the above	Wald ratio	1	0.00129999	0.00591521	0.82605	0.94344	1.0013	0.989759	1.01298
CSPG3	Interpolated Year when non-cancer illness first diagnosed	Wald ratio	1	-0.00301212	0.0139148	0.828622	0.943909	0.996992	0.970169	1.02456
CSPG3	Diagnoses - main ICD10: N92.0 Excessive and frequent menstruation with regular cycle	Wald ratio	1	-0.000307379	0.00141674	0.828238	0.943909	0.999693	0.996921	1.00247
CSPG3	Diagnoses - main ICD10: K80.2 Calculus of gallbladder without cholecystitis	Wald ratio	1	-0.000289328	0.00132784	0.827512	0.943909	0.999711	0.997112	1.00232
CSPG3	Nap during day	Wald ratio	1	-0.00151104	0.00705864	0.830493	0.945218	0.99849	0.984771	1.0124
CSPG3	Operation code: cholecystectomy/gall bladder removal	Wald ratio	1	-0.00048763	0.00232335	0.833759	0.946963	0.999512	0.994971	1.00407
CSPG3	Blood sample #, note contents: Poor venous access/flow	Wald ratio	1	0.000285315	0.00137519	0.835641	0.946963	1.00029	0.997593	1.00299
CSPG3	Illness, injury, bereavement, stress in last 2 years: Death of a close relative	Wald ratio	1	0.00102046	0.00490942	0.83534	0.946963	1.00102	0.991435	1.0107
CSPG3	6mm cylindrical power angle (right)	Wald ratio	1	-0.00589461	0.0281051	0.833875	0.946963	0.994123	0.940842	1.05042
CSPG3	Coffee intake	Wald ratio	1	-0.00193483	0.00931033	0.835373	0.946963	0.998067	0.980019	1.01645
CSPG3	Diagnoses - main ICD10: R07.3 Other chest pain	Wald ratio	1	0.000304939	0.00147755	0.836493	0.94711	1.0003	0.997412	1.00321
CSPG3	Vitamin and/or mineral supplement use: Multivitamin	Wald ratio	1	-0.00170395	0.00839336	0.839126	0.947183	0.998297	0.982009	1.01486
CSPG3	Diagnoses - main ICD10: K57.3 Diverticular disease of large intestine without perforation or abscess	Wald ratio	1	-0.000328827	0.00160241	0.83741	0.947183	0.999671	0.996536	1.00282
CSPG3	Age at cancer diagnosis	Wald ratio	1	0.00583512	0.0288016	0.83945	0.947183	1.00585	0.950644	1.06427
CSPG3	Other vegetables intake	Wald ratio	1	0.00365218	0.0180248	0.839432	0.947183	1.00366	0.96882	1.03975
CSPG3	Vegetable pieces intake	Wald ratio	1	0.00615079	0.0305355	0.840362	0.947396	1.00617	0.947718	1.06823
CSPG3	Mineral and other dietary supplements: Iron	Wald ratio	1	-0.000414233	0.00206768	0.841217	0.947544	0.999586	0.995543	1.00365
CSPG3	Treatment speciality of consultant (recoded): Accident & emergency (A&E)	Wald ratio	1	0.000459597	0.00231045	0.842324	0.947977	1.00046	0.995939	1.005
CSPG3	Diagnoses - main ICD10: K52.9 Non-infective gastro-enteritis and colitis, unspecified	Wald ratio	1	-0.000333658	0.00169564	0.844004	0.949052	0.999666	0.99635	1.00299
CSPG3	Headaches for 3+ months	Wald ratio	1	0.00257343	0.013359	0.847244	0.951062	1.00258	0.976666	1.02917
CSPG3	Spinach intake	Wald ratio	1	0.00319482	0.0165767	0.847171	0.951062	1.0032	0.97113	1.03633
CSPG3	Operative procedures - secondary OPCS: Z29.1 Rectum	Wald ratio	1	0.000310385	0.00162076	0.848129	0.951241	1.00031	0.997138	1.00349
CSPG3	Porridge intake	Wald ratio	1	-0.00432806	0.0227294	0.848982	0.951383	0.995681	0.952298	1.04104
CSPG3	6mm weak meridian angle (right)	Wald ratio	1	-0.00532006	0.0281095	0.849888	0.951446	0.994694	0.941374	1.05103
CSPG3	Danish pastry intake	Wald ratio	1	0.00167922	0.00898842	0.851801	0.951446	1.00168	0.984188	1.01948
CSPG3	Canned soup intake	Wald ratio	1	-0.00251907	0.0134431	0.851357	0.951446	0.997484	0.971545	1.02412
CSPG3	Number of days/week of vigorous physical activity 10+ minutes	Wald ratio	1	0.00444252	0.0238647	0.852324	0.951446	1.00445	0.958551	1.05255
CSPG3	Morning/evening person (chronotype)	Wald ratio	1	0.00217978	0.0117374	0.85267	0.951446	1.00218	0.97939	1.0255
CSPG3	Fractured heel (left)	Wald ratio	1	0.000371539	0.00204525	0.85585	0.95256	1.00037	0.996369	1.00439
CSPG3	Operative procedures - secondary OPCS: L87.4 Avulsion of varicose vein of leg	Wald ratio	1	-0.000255937	0.00140162	0.855112	0.95256	0.999744	0.997001	1.00249
CSPG3	Diagnoses - secondary ICD10: D64.9 Anaemia, unspecified	Wald ratio	1	0.000231009	0.00127076	0.85575	0.95256	1.00023	0.997743	1.00273
CSPG3	Processed meat intake	Wald ratio	1	0.00208807	0.0120715	0.862671	0.952996	1.00209	0.978659	1.02608
CSPG3	Sex of baby: Female	Wald ratio	1	0.00483509	0.0283305	0.864485	0.952996	1.00485	0.950571	1.06222
CSPG3	Age heart attack diagnosed	Wald ratio	1	0.0138492	0.0811876	0.864552	0.952996	1.01395	0.864781	1.18884
CSPG3	Treatment speciality of consultant (recoded): Dermatology	Wald ratio	1	-0.000298978	0.00171547	0.861643	0.952996	0.999701	0.996345	1.00307
CSPG3	Type of cancer: ICD10: C44.3 Skin of other and unspecified parts of face	Wald ratio	1	0.000230804	0.00135949	0.865189	0.952996	1.00023	0.997569	1.0029
CSPG3	Seen doctor (GP) for nerves, anxiety, tension or depression	Wald ratio	1	0.000975648	0.00562579	0.862318	0.952996	1.00098	0.989999	1.01207
CSPG3	6mm strong meridian angle (left)	Wald ratio	1	0.0047887	0.0283145	0.865698	0.952996	1.0048	0.950556	1.06214
CSPG3	Age stopped smoking	Wald ratio	1	0.00401309	0.0234142	0.863913	0.952996	1.00402	0.958986	1.05117
CSPG3	Time spent driving	Wald ratio	1	0.00190336	0.0107862	0.85993	0.952996	1.00191	0.980946	1.02331
CSPG3	Herbal tea intake	Wald ratio	1	-0.118999	0.68287	0.861658	0.952996	0.887808	0.232835	3.38524
CSPG3	Corneal resistance factor (right)	Wald ratio	1	-0.00447736	0.025407	0.860117	0.952996	0.995533	0.947171	1.04636
CSPG3	3mm asymmetry index (left)	Wald ratio	1	0.00450545	0.026486	0.864926	0.952996	1.00452	0.953699	1.05804
CSPG3	Operative procedures - secondary OPCS: Z94.2 Right sided operation	Wald ratio	1	0.000876424	0.00486445	0.85702	0.952996	1.00088	0.991379	1.01047
CSPG3	Qualifications: CSEs or equivalent	Wald ratio	1	0.000678027	0.00405836	0.867316	0.953174	1.00068	0.99275	1.00867
CSPG3	Illnesses of mother: Stroke	Wald ratio	1	-0.000735452	0.00438191	0.866711	0.953174	0.999265	0.990719	1.00788
CSPG3	Mother's age	Wald ratio	1	-0.0031477	0.0190974	0.869083	0.95377	0.996857	0.960234	1.03488
CSPG3	Goat's cheese intake	Wald ratio	1	0.00105209	0.00639455	0.869314	0.95377	1.00105	0.988584	1.01368
CSPG3	Other drink intake	Wald ratio	1	-0.00201302	0.0123743	0.870772	0.954221	0.997989	0.974075	1.02249
CSPG3	PCT where patients GP was registered: BRISTOL PCT	Wald ratio	1	0.000223618	0.00137902	0.871182	0.954221	1.00022	0.997524	1.00293
CSPG3	Illnesses of mother: Alzheimer's disease/dementia	Wald ratio	1	0.000564485	0.00351552	0.872432	0.954792	1.00056	0.993694	1.00748
CSPG3	Friendships satisfaction	Wald ratio	1	-0.00246792	0.0154793	0.873328	0.954974	0.997535	0.967725	1.02826
CSPG3	Illnesses of father: Prostate cancer	Wald ratio	1	-0.000528415	0.00344745	0.87818	0.956443	0.999472	0.992741	1.00625
CSPG3	Melon intake	Wald ratio	1	-0.00187405	0.0121752	0.87767	0.956443	0.998128	0.974591	1.02223
CSPG3	Cheesy biscuits intake	Wald ratio	1	0.00112774	0.00736615	0.878321	0.956443	1.00113	0.986778	1.01569
CSPG3	6mm index of best keratometry results (left)	Wald ratio	1	-0.00293054	0.018922	0.87692	0.956443	0.997074	0.960772	1.03475
CSPG3	Number of children fathered	Wald ratio	1	0.00226536	0.0145516	0.876287	0.956443	1.00227	0.974086	1.03127
CSPG3	Main speciality of consultant (recoded): Gastroenterology	Wald ratio	1	0.000494491	0.00333755	0.882216	0.956843	1.00049	0.993971	1.00706
CSPG3	Illnesses of father: Stroke	Wald ratio	1	0.000690197	0.00466342	0.882341	0.956843	1.00069	0.991585	1.00988
CSPG3	PCT responsible for patient data: BRISTOL PCT	Wald ratio	1	-0.000208918	0.00138711	0.88028	0.956843	0.999791	0.997077	1.00251
CSPG3	Diagnoses - main ICD10: C50.9 Breast, unspecified	Wald ratio	1	-0.000204368	0.00137841	0.882134	0.956843	0.999796	0.997098	1.0025
CSPG3	Alcohol intake frequency.	Wald ratio	1	0.0026467	0.0174648	0.879546	0.956843	1.00265	0.968909	1.03757
CSPG3	Treatment/medication code: glucosamine product	Wald ratio	1	0.000427009	0.00297556	0.885891	0.959898	1.00043	0.994609	1.00628
CSPG3	Leg fat mass (left)	Wald ratio	1	-0.00129452	0.00914915	0.887482	0.96067	0.998706	0.980957	1.01678
CSPG3	Snackpot intake	Wald ratio	1	0.000306412	0.00217705	0.88807	0.96067	1.00031	0.996047	1.00458
CSPG3	Illnesses of siblings: Breast cancer	Wald ratio	1	-0.000394009	0.00284204	0.889738	0.9616	0.999606	0.994053	1.00519
CSPG3	Pineapple intake	Wald ratio	1	-0.00164696	0.0119517	0.890397	0.9616	0.998354	0.975239	1.02202
CSPG3	Broad bean intake	Wald ratio	1	0.00177702	0.0129993	0.891267	0.961746	1.00178	0.976577	1.02763
CSPG3	Past tobacco smoking	Wald ratio	1	0.00209328	0.0155428	0.892866	0.962679	1.0021	0.972028	1.03309
CSPG3	Diagnoses - secondary ICD10: Z96.6 Presence of orthopaedic joint implants	Wald ratio	1	0.000168191	0.00132049	0.898647	0.964151	1.00017	0.997583	1.00276
CSPG3	Diagnoses - secondary ICD10: K44.9 Diaphragmatic hernia without obstruction or gangrene	Wald ratio	1	-0.000270194	0.00207544	0.896419	0.964151	0.99973	0.995671	1.0038
CSPG3	Operative procedures - main OPCS: J18.3 Total cholecystectomy NEC	Wald ratio	1	-0.000225592	0.00176882	0.898514	0.964151	0.999774	0.996314	1.00325
CSPG3	Pregnant	Wald ratio	1	-0.000111475	0.000854812	0.896243	0.964151	0.999889	0.998215	1.00157
CSPG3	Diagnoses - secondary ICD10: I48 Atrial fibrillation and flutter	Wald ratio	1	-0.000187537	0.00144979	0.897077	0.964151	0.999812	0.996975	1.00266
CSPG3	Ever had prostate specific antigen (PSA) test	Wald ratio	1	0.00107441	0.00841697	0.898427	0.964151	1.00107	0.984695	1.01773
CSPG3	Coleslaw intake	Wald ratio	1	0.00231731	0.0184552	0.900077	0.964894	1.00232	0.966712	1.03924
CSPG3	Operation code: colonoscopy/sigmoidoscopy	Wald ratio	1	-0.000206522	0.00166652	0.901375	0.965496	0.999793	0.996533	1.00306
CSPG3	Relative age of first facial hair	Wald ratio	1	-0.000960561	0.00783682	0.902447	0.965855	0.99904	0.983812	1.0145
CSPG3	Types of physical activity in last 4 weeks: None of the above	Wald ratio	1	-0.000334224	0.00286864	0.907249	0.967311	0.999666	0.994061	1.0053
CSPG3	Pure fruit/vegetable juice intake	Wald ratio	1	-0.00261306	0.0223566	0.906955	0.967311	0.99739	0.954629	1.04207
CSPG3	Types of physical activity in last 4 weeks: Heavy DIY (eg: weeding, lawn mowing, carpentry, digging)	Wald ratio	1	-0.000690312	0.00580185	0.90529	0.967311	0.99931	0.988011	1.01074
CSPG3	PCT where patients GP was registered: NEWCASTLE PCT	Wald ratio	1	0.000152808	0.00128821	0.905576	0.967311	1.00015	0.997631	1.00268
CSPG3	Treatment speciality of consultant (recoded): Plastic surgery	Wald ratio	1	0.000298736	0.00257104	0.9075	0.967311	1.0003	0.995271	1.00535
CSPG3	Non-cancer illness code, self-reported: eczema/dermatitis	Wald ratio	1	-0.000212395	0.00189095	0.910568	0.967433	0.999788	0.996089	1.0035
CSPG3	Eye problems/disorders: Other serious eye condition	Wald ratio	1	0.000557058	0.00484227	0.908413	0.967433	1.00056	0.991106	1.0101
CSPG3	Other savoury snack intake	Wald ratio	1	-0.00101852	0.0089347	0.909241	0.967433	0.998982	0.98164	1.01663
CSPG3	Why stopped smoking: Illness or ill health	Wald ratio	1	0.000885006	0.00785006	0.910238	0.967433	1.00089	0.985604	1.0164
CSPG3	Fizzy drink intake	Wald ratio	1	0.00223148	0.0211298	0.915893	0.970298	1.00223	0.961575	1.04461
CSPG3	Vitamin and mineral supplements: Vitamin E	Wald ratio	1	0.000215665	0.0020308	0.915426	0.970298	1.00022	0.996242	1.0042
CSPG3	Contra-indications for spirometry	Wald ratio	1	-0.00066713	0.00639915	0.916969	0.970298	0.999333	0.986877	1.01195
CSPG3	Muesli intake	Wald ratio	1	0.00223782	0.0211138	0.915591	0.970298	1.00224	0.961611	1.04459
CSPG3	Illnesses of mother: None of the above (group 2)	Wald ratio	1	-0.000548127	0.00523412	0.916596	0.970298	0.999452	0.989251	1.00976
CSPG3	Main speciality of consultant (recoded): Neurology	Wald ratio	1	0.000122725	0.00124882	0.921716	0.970855	1.00012	0.997678	1.00257
CSPG3	Cylindrical power (left)	Wald ratio	1	0.00262632	0.0258972	0.919222	0.970855	1.00263	0.953008	1.05484
CSPG3	Crispbread intake	Wald ratio	1	-0.00405982	0.04088	0.920892	0.970855	0.995948	0.919262	1.07903
CSPG3	Fresh fruit intake	Wald ratio	1	-0.000690239	0.00704415	0.921942	0.970855	0.99931	0.985608	1.0132
CSPG3	Operative procedures - main OPCS: H22.9 Unspecified diagnostic endoscopic examination of colon	Wald ratio	1	0.000273009	0.0026696	0.918546	0.970855	1.00027	0.995053	1.00552
CSPG3	Dark chocolate intake	Wald ratio	1	-0.00131509	0.0132303	0.920821	0.970855	0.998686	0.973121	1.02492
CSPG3	Attendance/disability/mobility allowance: Disability living allowance	Wald ratio	1	-0.000223926	0.00247749	0.927982	0.973493	0.999776	0.994933	1.00464
CSPG3	Diagnoses - secondary ICD10: Z92.2 Personal history of long-term (current) use of other medicaments	Wald ratio	1	0.000143899	0.0015529	0.92617	0.973493	1.00014	0.997104	1.00319
CSPG3	Flavoured milk intake	Wald ratio	1	0.000749642	0.00818806	0.927053	0.973493	1.00075	0.984817	1.01694
CSPG3	Non-cancer illness code, self-reported: irritable bowel syndrome	Wald ratio	1	0.000167849	0.00181717	0.926405	0.973493	1.00017	0.996612	1.00374
CSPG3	Reason for glasses/contact lenses: For just reading/near work as you are getting older (called 'presbyopia')	Wald ratio	1	0.000303252	0.00336358	0.928162	0.973493	1.0003	0.99373	1.00692
CSPG3	Risk taking	Wald ratio	1	-0.000453624	0.0052793	0.931526	0.975459	0.999546	0.989257	1.00994
CSPG3	Illness, injury, bereavement, stress in last 2 years: Death of a spouse or partner	Wald ratio	1	-0.000129242	0.00149797	0.931245	0.975459	0.999871	0.996939	1.00281
CSPG3	Duration walking for pleasure	Wald ratio	1	0.00174591	0.0209343	0.933534	0.976781	1.00175	0.961476	1.04371
CSPG3	Intake of artificial sweetener added to cereal	Wald ratio	1	-0.000874464	0.0110867	0.937132	0.978982	0.999126	0.977649	1.02107
CSPG3	Diagnoses - main ICD10: R07.4 Chest pain, unspecified	Wald ratio	1	-0.000184519	0.00232846	0.936837	0.978982	0.999815	0.995263	1.00439
CSPG3	Sweetcorn intake	Wald ratio	1	-0.00134507	0.0175297	0.938837	0.979982	0.998656	0.964927	1.03356
CSPG3	Breaded fish intake	Wald ratio	1	0.000850024	0.0113414	0.940255	0.980123	1.00085	0.978848	1.02335
CSPG3	Breakfast cereal consumed	Wald ratio	1	-0.00113501	0.0151983	0.940469	0.980123	0.998866	0.96955	1.02907
CSPG3	Prune intake	Wald ratio	1	0.000880467	0.0123569	0.943197	0.980959	1.00088	0.976931	1.02542
CSPG3	Milk-based pudding intake	Wald ratio	1	-0.000807524	0.0113978	0.943518	0.980959	0.999193	0.977119	1.02177
CSPG3	Type of cancer: ICD10: C50.9 Breast, unspecified	Wald ratio	1	9.74888e-05	0.00136947	0.943249	0.980959	1.0001	0.997417	1.00279
CSPG3	Hip pain for 3+ months	Wald ratio	1	0.00101741	0.0148303	0.945305	0.981433	1.00102	0.97234	1.03054
CSPG3	Treatment speciality of consultant (recoded): Oral surgery	Wald ratio	1	0.00013338	0.00195018	0.945472	0.981433	1.00013	0.996318	1.00396
CSPG3	Particulate matter air pollution (pm10); 2007	Wald ratio	1	0.000707458	0.011348	0.95029	0.984094	1.00071	0.978696	1.02321
CSPG3	Ever highly irritable/argumentative for 2 days	Wald ratio	1	-0.000512791	0.00812688	0.949688	0.984094	0.999487	0.983693	1.01554
CSPG3	Fruitcake intake	Wald ratio	1	-0.00080423	0.0133024	0.951791	0.984094	0.999196	0.973481	1.02559
CSPG3	Astigmatism angle (right)	Wald ratio	1	-0.00164569	0.0256237	0.948791	0.984094	0.998356	0.949454	1.04978
CSPG3	Treatment/medication code: omeprazole	Wald ratio	1	0.000171622	0.0028214	0.951496	0.984094	1.00017	0.994656	1.00572
CSPG3	Cylindrical power (right)	Wald ratio	1	-0.00148986	0.0258521	0.954043	0.985309	0.998511	0.949177	1.05041
CSPG3	Illnesses of siblings: Severe depression	Wald ratio	1	0.000201167	0.00352348	0.954471	0.985309	1.0002	0.993318	1.00713
CSPG3	Blood clot, DVT, bronchitis, emphysema, asthma, rhinitis, eczema, allergy diagnosed by doctor: Emphysema/chronic bronchitis	Wald ratio	1	-8.32655e-05	0.00154865	0.957121	0.987267	0.999917	0.996886	1.00296
CSPG3	Manic/hyper symptoms: I was more active than usual	Wald ratio	1	-0.000773094	0.0200538	0.969248	0.987884	0.999227	0.960714	1.03928
CSPG3	Blood clot, DVT, bronchitis, emphysema, asthma, rhinitis, eczema, allergy diagnosed by doctor: Blood clot in the leg (DVT)	Wald ratio	1	-5.66273e-05	0.00169761	0.97339	0.987884	0.999943	0.996622	1.00328
CSPG3	Medication for pain relief, constipation, heartburn: Ibuprofen (e.g. Nurofen)	Wald ratio	1	-0.000119029	0.00428121	0.977819	0.987884	0.999881	0.991526	1.00831
CSPG3	Waist circumference	Wald ratio	1	-0.000333024	0.0103286	0.974278	0.987884	0.999667	0.979633	1.02011
CSPG3	Non-cancer illness code, self-reported: enlarged prostate	Wald ratio	1	5.25079e-05	0.00137115	0.969453	0.987884	1.00005	0.997369	1.00274
CSPG3	Vitamin C	Wald ratio	1	-0.00160819	0.031663	0.959492	0.987884	0.998393	0.938317	1.06232
CSPG3	Leg pain when walking ever disappears while walking	Wald ratio	1	-0.00124193	0.0294782	0.966395	0.987884	0.998759	0.942689	1.05816
CSPG3	Fasting time	Wald ratio	1	-0.000258769	0.0098157	0.978968	0.987884	0.999741	0.980691	1.01916
CSPG3	Pulses intake	Wald ratio	1	0.000730955	0.0233505	0.975027	0.987884	1.00073	0.955963	1.0476
CSPG3	Medication for pain relief, constipation, heartburn: Ranitidine (e.g. Zantac)	Wald ratio	1	6.21758e-05	0.00166333	0.970182	0.987884	1.00006	0.996807	1.00333
CSPG3	Treatment/medication code: ranitidine	Wald ratio	1	6.36767e-05	0.00153108	0.966826	0.987884	1.00006	0.997067	1.00307
CSPG3	Broccoli intake	Wald ratio	1	-0.00156209	0.0319685	0.961028	0.987884	0.998439	0.937798	1.063
CSPG3	Operation code: vasectomy	Wald ratio	1	-7.43085e-05	0.00182464	0.967515	0.987884	0.999926	0.996356	1.00351
CSPG3	Illnesses of father: Parkinson's disease	Wald ratio	1	7.52264e-05	0.00202857	0.970418	0.987884	1.00008	0.996107	1.00406
CSPG3	Traffic intensity on the nearest road	Wald ratio	1	-0.000211532	0.00453988	0.962837	0.987884	0.999788	0.990932	1.00872
CSPG3	Lifetime number of sexual partners	Wald ratio	1	-0.000465118	0.0106443	0.965146	0.987884	0.999535	0.978898	1.02061
CSPG3	Treatment/medication code: bisoprolol	Wald ratio	1	5.61961e-05	0.00143812	0.96883	0.987884	1.00006	0.997241	1.00288
CSPG3	Operation code: varicose vein surgery	Wald ratio	1	-6.03412e-05	0.00235852	0.979589	0.987884	0.99994	0.995328	1.00457
CSPG3	Age hayfever or allergic rhinitis diagnosed by doctor	Wald ratio	1	-0.00261567	0.0515533	0.959535	0.987884	0.997388	0.901532	1.10344
CSPG3	Green bean intake	Wald ratio	1	-0.000836509	0.0272908	0.975547	0.987884	0.999164	0.947123	1.05406
CSPG3	Pain type(s) experienced in last month: Stomach or abdominal pain	Wald ratio	1	0.000134143	0.00335721	0.968128	0.987884	1.00013	0.993575	1.00674
CSPG3	Vitamin and mineral supplements: Vitamin D	Wald ratio	1	-6.15273e-05	0.00231757	0.97882	0.987884	0.999938	0.995407	1.00449
CSPG3	Manic/hyper symptoms: None of the above	Wald ratio	1	0.00062283	0.0220298	0.977445	0.987884	1.00062	0.958337	1.04477
CSPG3	Unsalted nuts intake	Wald ratio	1	-0.000454658	0.0147825	0.975464	0.987884	0.999545	0.971001	1.02893
CSPG3	Carotene	Wald ratio	1	-0.00109126	0.0315742	0.972429	0.987884	0.998909	0.938965	1.06268
CSPG3	Ever had cervical smear test	Wald ratio	1	-0.000110399	0.00232447	0.962119	0.987884	0.99989	0.995345	1.00446
CSPG3	Ever manic/hyper for 2 days	Wald ratio	1	0.000147617	0.00493297	0.976127	0.987884	1.00015	0.990524	1.00986
CSPG3	Medication for pain relief, constipation, heartburn: Aspirin	Wald ratio	1	0.000195024	0.00415758	0.962586	0.987884	1.0002	0.992078	1.00838
CSPG3	Methods of admission to hospital (recoded): Transfer	Wald ratio	1	4.69176e-05	0.00153365	0.975595	0.987884	1.00005	0.997045	1.00306
CSPG3	Mozzarella intake	Wald ratio	1	0.000155585	0.00721824	0.982803	0.988038	1.00016	0.986105	1.01441
CSPG3	Job involves heavy manual or physical work	Wald ratio	1	0.000247396	0.0138765	0.985776	0.988038	1.00025	0.973409	1.02783
CSPG3	Type of sliced bread eaten: white	Wald ratio	1	0.000282676	0.0126964	0.982237	0.988038	1.00028	0.975698	1.02549
CSPG3	Decaffeinated tea	Wald ratio	1	0.000317842	0.0138491	0.98169	0.988038	1.00032	0.97353	1.02784
CSPG3	Age started smoking in current smokers	Wald ratio	1	-0.000772645	0.0423536	0.985445	0.988038	0.999228	0.919628	1.08572
CSPG3	Treatment speciality of consultant (recoded): Neurosurgery	Wald ratio	1	-2.94426e-05	0.00144702	0.983767	0.988038	0.999971	0.997138	1.00281
CSPG3	Operative procedures - main OPCS: L85.1 Ligation of long saphenous vein	Wald ratio	1	2.30487e-05	0.00127382	0.985564	0.988038	1.00002	0.997529	1.00252
CSPG3	Interpolated Age of participant when cancer first diagnosed	Wald ratio	1	0.000864212	0.040327	0.982903	0.988038	1.00086	0.924801	1.08318
CSPG3	Age started wearing glasses or contact lenses	Wald ratio	1	-0.000135917	0.0129122	0.991601	0.992359	0.999864	0.974877	1.02549
CSPG3	Treatment/medication code: allopurinol	Wald ratio	1	1.40283e-05	0.0012621	0.991132	0.992359	1.00001	0.997543	1.00249
CSPG3	Operative procedures - secondary OPCS: Y98.1 Radiology of one body area (or < 20 minutes)	Wald ratio	1	1.72384e-05	0.00192385	0.992851	0.992851	1.00002	0.996254	1.0038

[truncated: 1 more sheets: Table S10]
